# Supplementary material for: No3CoGP: non-conserved and conserved coexpressed gene pairs
Source: BMC Res Notes. 2014 Dec 8;7:886. doi: 10.1186/1756-0500-7-886 (PMC4295278; doi:10.1186/1756-0500-7-886)
Supplement: Supplementary file 1 — Additional file 1: Coexpressed gene pairs and modules. The.xls file contains results of test data of tomato. Index sheet describes other eight different sheets. (XLS 10 MB) [file 13104_2014_3391_MOESM1_ESM.xls]

## Sheet: index
sheet1	summary
sheet2	Differentially coexpressed gene pairs
sheet3	Modules of Differentially coexpressed gene pairs
sheet4	Positively coexpressed gene pairs
sheet5	Modules of Positively coexpressed gene pairs
sheet6	Negatively coexpressed gene pairs
sheet7	Modules of Negatively coexpressed gene pairs
sheet8	Contra coexpressed gene pairs

## Sheet: Sheet1
Affymetrix data of Tomato			Differentially coexpressed gene pairs
GEO	GSE19326		Tissue 1	Tissue 2	# of gene pairs	# of modules
			Leaf	Flesh	58630	20
Tissues	# of .CEL files		Leaf	Peel	58637	35			Microarray data used
Leaf	6		Flesh	Leaf	14093	28		Leaf	GSM480174.CEL	to	GSM480179.CEL
Flesh	10		Peel	Leaf	8946	18		Flesh	GSM480180.CEL	to	GSM480189.CEL
Peel	10		Flesh	Peel	13753	21		Peel	GSM480190.CEL	to	GSM480199.CEL
			Peel	Flesh	8599	17
Used annotation id	Unigene
Normalization method	GCRMA		Positively coexpressed gene pairs
					100% level of significance
Tissues	Pearson coexpression r-value		Tissue 1	Tissue 2	# of gene pairs	# of modules
Leaf	0.98		Leaf	Flesh	37	1
Flesh	0.97		Leaf	Peel	34	1
Peel	0.98		Flesh	Peel	316	7
Top % genes selected:	1
			Negatively coexpressed gene pairs
IPCA parameter's value					100% level of significance
T_in	0.2		Tissue 1	Tissue 2	# of gene pairs	# of modules
d	5		Leaf	Flesh	4	0
			Leaf	Peel	3	1
			Flesh	Peel	80	0
			Contra coexpressed gene pairs
					100% level of significance
			Tissue 1	Tissue 2	# of gene pairs	# of modules
			Leaf	Flesh	15	0
			Leaf	Peel	12	0
			Flesh	Peel	0	0

## Sheet: Sheet2
diff_Flesh-Leaf_100t.csv					diff_Flesh-Peel_100t.csv					diff_Leaf-Flesh_100t.csv					diff_Leaf-Peel_100t.csv					diff_Peel-Flesh_100t.csv					diff_Peel-Leaf_100t.csv
gene1	gene2	r-value	P-value		gene1	gene2	r-value	P-value		gene1	gene2	r-value	P-value		gene1	gene2	r-value	P-value		gene1	gene2	r-value	P-value		gene1	gene2	r-value	P-value
Les.13484	Les.4948	-0.98	0		Les.10	Les.10052	0.99	0		Les.23832	Les.469	0.99	0.0001		Les.20182	Les.3833	0.99	0.0001		Les.10463	Les.351	1	0		Les.10230	Les.4097	1	0
Les.1186	Les.2959	-0.98	0		Les.16252	Les.7331	-0.99	0		Les.2435	Les.4980	-1	0		Les.4042	Les.8366	0.99	0.0001		Les.1189	Les.3989	1	0		Les.12910	Les.3174	-0.99	0
Les.13426	Les.1757	-0.98	0		Les.25635	Les.3388	-0.98	0		Les.37	Les.5078	0.99	0.0001		Les.16420	Les.18298	0.99	0.0001		Les.10230	Les.4097	1	0		Les.10987	Les.3458	1	0
Les.6460	Les.8709	1	0		Les.13426	Les.1757	-0.98	0		Les.16420	Les.18298	0.99	0.0001		Les.11277	Les.12904	-0.99	0.0001		Les.1185	Les.2068	1	0.0462		Les.17750	Les.351	1	0
Les.4274	Les.7344	1	0		Les.6460	Les.8709	1	0		Les.1452	Les.2019	0.99	0		Les.13980	Les.6704	-1	0		Les.14122	Les.15184	1	0		Les.10463	Les.351	1	0
Les.20143	Les.2357	-0.98	0		Les.1186	Les.2959	-0.98	0		Les.4639	Les.76	0.99	0		Les.10517	Les.6	0.99	0		Les.11695	Les.20021	-0.99	0		Les.1189	Les.3989	1	0
Les.10949	Les.1597	0.99	0		Les.13484	Les.4948	-0.98	0		Les.12004	Les.4917	0.99	0.0001		Les.23298	Les.385	-0.99	0.0001		Les.1122	Les.19950	1	0		Les.14122	Les.15184	1	0
Les.1225	Les.14058	0.99	0		Les.3825	Les.88	1	0		Les.10517	Les.6	0.99	0		Les.2435	Les.4980	-1	0		Les.17750	Les.351	1	0		Les.17733	Les.21224	1	0
Les.11711	Les.3486	0.99	0		Les.12444	Les.3505	0.99	0		Les.11481	Les.7155	-1	0		Les.2979	Les.3199	0.99	0.0001		Les.10987	Les.3458	1	0		Les.4318	Les.564	-0.99	0
Les.10	Les.10052	0.99	0		Les.10884	Les.9173	-0.98	0		Les.10023	Les.10078	1	0		Les.3010	Les.5346	0.99	0.0001		Les.19468	Les.9714	-1	0		Les.1122	Les.19950	1	0
Les.25635	Les.3388	-0.98	0		Les.206	Les.3702	0.99	0		Les.13980	Les.6704	-1	0		Les.4639	Les.76	0.99	0		Les.4318	Les.564	-0.99	0		Les.15929	Les.3647	1	0
Les.1606	Les.25678	0.99	0		Les.1225	Les.14058	0.99	0		Les.3036	Les.9010	-0.99	0.0001		Les.12004	Les.4917	0.99	0.0001		Les.10052	Les.11491	1	0		Les.1185	Les.2068	1	0.0462
Les.3825	Les.88	1	0		Les.10949	Les.1597	0.99	0		Les.18076	Les.2284	-0.99	0		Les.13481	Les.4624	0.99	0.0001		Les.15929	Les.3647	1	0		Les.19468	Les.9714	-1	0
Les.10884	Les.9173	-0.98	0		Les.17096	Les.5121	-1	0		Les.13481	Les.4624	0.99	0.0001		Les.5017	Les.6297	0.99	0.0001		Les.14284	Les.25218	1	0		Les.14284	Les.25218	1	0
Les.16252	Les.7331	-0.99	0		Les.12872	Les.5479	-0.98	0		Les.3010	Les.5346	0.99	0.0001		Les.1452	Les.2019	0.99	0		Les.23453	Les.8585	1	0		Les.2863	Les.4806	1	0
Les.1877	Les.4941	0.99	0		Les.5300	Les.613	-0.98	0		Les.5395	Les.588	-0.99	0.0001		Les.2550	Les.4801	-0.99	0.0001		Les.1325	Les.8780	-0.99	0		Les.17733	Les.2832	1	0
Les.3503	Les.764	1	0		Les.6046	Les.74	-0.99	0		Les.4042	Les.8366	0.99	0.0001		Les.23832	Les.469	0.99	0.0001		Les.309	Les.6373	1	0		Les.4039	Les.4953	1	0
Les.19015	Les.21206	-0.99	0		Les.11711	Les.3486	0.99	0		Les.11277	Les.12904	-0.99	0.0001		Les.11481	Les.7155	-1	0		Les.127	Les.3505	1	0		Les.11695	Les.20021	-0.99	0
Les.18349	Les.4835	-0.98	0		Les.3503	Les.764	1	0		Les.5017	Les.6297	0.99	0.0001		Les.10023	Les.10078	1	0		Les.2863	Les.4806	1	0		Les.23453	Les.3035	1	0
Les.3561	Les.4057	1	0		Les.3519	Les.5587	1	0		Les.5467	Les.8141	0.99	0.0002		Les.37	Les.5078	0.99	0.0001		Les.23453	Les.3035	1	0		Les.4953	Les.5112	1	0
Les.12444	Les.3505	0.99	0		Les.18349	Les.4835	-0.98	0		Les.2979	Les.3199	0.99	0.0001		Les.1091	Les.2030	-1	0		Les.10463	Les.3519	1	0		Les.10648	Les.20388	1	0
Les.206	Les.3702	0.99	0		Les.14058	Les.16927	0.99	0		Les.19353	Les.5078	0.99	0.0001		Les.1433	Les.1794	-0.99	0.0001		Les.17733	Les.21224	1	0		Les.309	Les.6373	1	0
Les.17096	Les.5121	-1	0		Les.18179	Les.9291	1	0		Les.2550	Les.4801	-0.99	0.0001		Les.18076	Les.2284	-0.99	0		Les.88	Les.9745	1	0		Les.21224	Les.3459	1	0
Les.1443	Les.2934	1	0		Les.2655	Les.8161	1	0		Les.20182	Les.3833	0.99	0.0001		Les.1500	Les.5154	-0.99	0		Les.17733	Les.2832	1	0		Les.88	Les.9745	1	0
Les.18179	Les.9291	1	0		Les.14313	Les.19286	1	0		Les.15699	Les.7923	0.99	0.0001		Les.19436	Les.5260	-0.99	0.0001		Les.10976	Les.11326	1	0		Les.5843	Les.8911	1	0
Les.14313	Les.19286	1	0		Les.1443	Les.2934	1	0		Les.23298	Les.385	-0.99	0.0001		Les.1619	Les.418	0.99	0.0001		Les.10648	Les.20388	1	0		Les.1776	Les.3696	1	0.0452
Les.12842	Les.23073	-0.98	0		Les.10466	Les.4097	1	0.0703		Les.11605	Les.4797	0.99	0		Les.5395	Les.588	-0.99	0.0001		Les.10431	Les.13117	-0.99	0		Les.3728	Les.5689	1	0
Les.14983	Les.5225	-0.98	0		Les.1606	Les.25678	0.99	0		Les.14281	Les.6111	0.99	0.0001		Les.3036	Les.9010	-0.99	0.0001		Les.10513	Les.1185	1	0.0711		Les.11002	Les.4039	1	0
Les.4959	Les.5092	0.99	0		Les.2957	Les.8575	-0.98	0		Les.5839	Les.7155	-0.99	0.0001		Les.10411	Les.2648	0.99	0		Les.10205	Les.626	1	0		Les.7083	Les.9649	1	0
Les.5300	Les.613	-0.98	0		Les.3561	Les.4057	1	0		Les.1597	Les.3523	0.99	0.0001		Les.14700	Les.15766	-0.99	0.0001		Les.2254	Les.3560	1	0		Les.10052	Les.11491	1	0
Les.10987	Les.4363	1	0		Les.20143	Les.2357	-0.98	0		Les.11680	Les.1736	0.99	0.0001		Les.11680	Les.1736	0.99	0.0001		Les.13330	Les.5850	1	0		Les.127	Les.3505	1	0
Les.10362	Les.5696	0.99	0		Les.19015	Les.21206	-0.99	0		Les.1433	Les.1794	-0.99	0.0001		Les.12589	Les.15738	0.99	0.0001		Les.11002	Les.4039	1	0		Les.22920	Les.3818	1	0
Les.19326	Les.764	1	0		Les.4959	Les.5092	0.99	0		Les.1172	Les.678	0.99	0.0002		Les.3515	Les.4797	-0.99	0.0002		Les.21224	Les.3459	1	0		Les.14218	Les.20295	1	0
Les.2655	Les.8161	1	0		Les.1231	Les.2902	1	0		Les.10469	Les.13018	-0.99	0		Les.14245	Les.9831	-0.99	0.0001		Les.3728	Les.5689	1	0		Les.10976	Les.11326	1	0
Les.15184	Les.3177	1	0		Les.10949	Les.15970	0.99	0		Les.20961	Les.3569	0.99	0.0002		Les.10469	Les.13018	-0.99	0		Les.1776	Les.3696	1	0.0452		Les.4452	Les.5843	1	0
Les.19089	Les.19917	0.99	0		Les.19544	Les.5059	-0.98	0		Les.5022	Les.5865	0.99	0.0001		Les.15699	Les.7923	0.99	0.0001		Les.4039	Les.4953	1	0		Les.2254	Les.3560	1	0
Les.12872	Les.5479	-0.98	0		Les.4274	Les.7344	1	0		Les.12904	Les.3157	-0.99	0		Les.5839	Les.7155	-0.99	0.0001		Les.10987	Les.1344	1	0		Les.1325	Les.8780	-0.99	0
Les.14058	Les.16927	0.99	0		Les.14404	Les.2457	-0.98	0		Les.3515	Les.4797	-0.99	0.0002		Les.11892	Les.4705	-0.99	0.0002		Les.16479	Les.9061	1	0		Les.23453	Les.8585	1	0
Les.3519	Les.5587	1	0		Les.10362	Les.5696	0.99	0		Les.12619	Les.2981	0.99	0		Les.2177	Les.5054	0.99	0.0001		Les.22799	Les.2863	1	0		Les.10205	Les.626	1	0
Les.1061	Les.2934	1	0		Les.10987	Les.4363	1	0		Les.13237	Les.13434	-0.99	0.0001		Les.2842	Les.815	1	0		Les.13190	Les.479	1	0		Les.3647	Les.6908	1	0.0027
Les.14178	Les.2380	1	0		Les.687	Les.7842	1	0		Les.5882	Les.792	-1	0		Les.5467	Les.8141	0.99	0.0002		Les.5843	Les.8911	1	0		Les.3186	Les.59	1	0
Les.1231	Les.2902	1	0		Les.14983	Les.5225	-0.98	0		Les.19436	Les.5260	-0.99	0.0001		Les.13406	Les.606	1	0		Les.13117	Les.14810	-0.99	0		Les.13330	Les.5850	1	0
Les.11625	Les.9751	-0.98	0		Les.14178	Les.2380	1	0		Les.10411	Les.2648	0.99	0		Les.11115	Les.3647	1	0		Les.2863	Les.4818	1	0		Les.1189	Les.4452	1	0
Les.11134	Les.14313	0.99	0		Les.4808	Les.6436	1	0		Les.1211	Les.5879	1	0		Les.19240	Les.194	0.99	0.0001		Les.14218	Les.20295	1	0		Les.23164	Les.8382	1	0
Les.6046	Les.74	-0.99	0		Les.3509	Les.852	1	0		Les.12589	Les.15738	0.99	0.0001		Les.1211	Les.5879	1	0		Les.1189	Les.4452	1	0		Les.13117	Les.14810	-0.99	0
Les.2543	Les.4902	0.99	0		Les.13093	Les.4988	1	0		Les.11115	Les.3647	1	0		Les.5022	Les.5865	0.99	0.0001		Les.1115	Les.664	1	0		Les.22700	Les.4097	1	0
Les.10466	Les.4097	1	0.0703		Les.17194	Les.19744	0.99	0		Les.14245	Les.9831	-0.99	0.0001		Les.1172	Les.678	0.99	0.0002		Les.4953	Les.5112	1	0		Les.3464	Les.8802	1	0
Les.8684	Les.9833	-0.98	0		Les.12842	Les.23073	-0.98	0		Les.1500	Les.5154	-0.99	0		Les.14281	Les.6111	0.99	0.0001		Les.12434	Les.7724	1	0		Les.2863	Les.4818	1	0
Les.3509	Les.852	1	0		Les.3561	Les.7224	1	0		Les.11106	Les.9735	0.99	0.0001		Les.16420	Les.4544	0.99	0		Les.10663	Les.2029	-1	0		Les.22799	Les.2863	1	0
Les.23469	Les.4529	-0.98	0		Les.23328	Les.2493	1	0		Les.1619	Les.418	0.99	0.0001		Les.11605	Les.4797	0.99	0		Les.3464	Les.8802	1	0		Les.2068	Les.2528	1	0.0511
Les.16613	Les.3665	1	0		Les.4988	Les.852	1	0		Les.3588	Les.5583	0.99	0.0001		Les.3820	Les.877	1	0		Les.1429	Les.3983	1	0.0003		Les.12434	Les.7724	1	0
Les.19544	Les.5059	-0.98	0		Les.23469	Les.4529	-0.98	0		Les.14700	Les.15766	-0.99	0.0001		Les.5166	Les.8808	-0.99	0.0001		Les.15228	Les.3299	-0.99	0		Les.10663	Les.2029	-1	0
Les.13050	Les.19108	-0.98	0		Les.16613	Les.3665	1	0		Les.5123	Les.6918	0.99	0.0001		Les.13724	Les.3727	-0.99	0		Les.22700	Les.4097	1	0		Les.21023	Les.375	1	0
Les.22908	Les.25718	1	0		Les.13417	Les.14810	0.99	0		Les.16420	Les.4544	0.99	0		Les.17691	Les.3590	-0.99	0.0001		Les.22562	Les.2528	1	0		Les.22562	Les.2528	1	0
Les.1245	Les.200	0.99	0		Les.15184	Les.3177	1	0		Les.13406	Les.606	1	0		Les.22427	Les.9135	0.99	0.0001		Les.21009	Les.23076	1	0.0784		Les.4513	Les.5309	-0.99	0
Les.1008	Les.10363	1	0		Les.19326	Les.764	1	0		Les.1091	Les.2030	-1	0		Les.3498	Les.3693	1	0		Les.20115	Les.89	1	0		Les.3756	Les.8351	1	0
Les.16278	Les.7361	1	0		Les.13050	Les.19108	-0.98	0		Les.10997	Les.12017	-0.99	0.0001		Les.10997	Les.12017	-0.99	0.0001		Les.1349	Les.9722	-0.99	0		Les.13190	Les.479	1	0
Les.13417	Les.14810	0.99	0		Les.11134	Les.14313	0.99	0		Les.4696	Les.5584	0.99	0.0001		Les.1597	Les.3523	0.99	0.0001		Les.3647	Les.6908	1	0.0027		Les.10463	Les.3519	1	0
Les.12353	Les.5715	1	0		Les.1877	Les.4941	0.99	0		Les.6693	Les.7452	-0.99	0.0001		Les.20961	Les.3569	0.99	0.0002		Les.3186	Les.59	1	0		Les.2696	Les.3281	1	0
Les.1072	Les.10987	1	0		Les.1245	Les.200	0.99	0		Les.19625	Les.20234	0.99	0.0001		Les.2959	Les.5767	0.99	0.0001		Les.7083	Les.9649	1	0		Les.10648	Les.5416	1	0
Les.2957	Les.8575	-0.98	0		Les.19089	Les.19917	0.99	0		Les.1401	Les.1501	0.99	0.0001		Les.11546	Les.5214	0.99	0		Les.21023	Les.375	1	0		Les.10513	Les.1185	1	0.0711
Les.21168	Les.8261	0.99	0		Les.3501	Les.9969	0.99	0		Les.2218	Les.8152	0.99	0.0001		Les.14662	Les.23353	0.99	0.0001		Les.23164	Les.8382	1	0		Les.677	Les.6908	1	0
Les.2696	Les.4953	1	0		Les.14	Les.4919	1	0.0448		Les.13724	Les.3727	-0.99	0		Les.17728	Les.8161	1	0		Les.4452	Les.5843	1	0		Les.1429	Les.3983	1	0.0003
Les.15761	Les.5092	-0.98	0		Les.1186	Les.2986	-0.98	0		Les.17728	Les.8161	1	0		Les.4087	Les.8148	0.99	0.0001		Les.2068	Les.2528	1	0.0511		Les.353	Les.5138	-0.99	0
Les.23328	Les.2493	1	0		Les.2674	Les.792	0.99	0		Les.2193	Les.3509	0.99	0.0002		Les.11106	Les.9735	0.99	0.0001		Les.20019	Les.719	1	0		Les.24705	Les.8183	1	0
Les.13093	Les.4988	1	0		Les.10949	Les.16037	0.99	0		Les.22427	Les.9135	0.99	0.0001		Les.5882	Les.792	-1	0		Les.3756	Les.8351	1	0		Les.11329	Les.8829	-0.99	0
Les.2674	Les.792	0.99	0		Les.2543	Les.4902	0.99	0		Les.3499	Les.8612	-0.99	0		Les.10046	Les.1013	-0.99	0.0001		Les.103	Les.19569	1	0		Les.10431	Les.13117	-0.99	0
Les.3707	Les.8161	1	0		Les.8684	Les.9833	-0.98	0		Les.11480	Les.365	-0.99	0.0001		Les.4696	Les.5584	0.99	0.0001		Les.1203	Les.2841	-0.99	0		Les.103	Les.19569	1	0
Les.10949	Les.15970	0.99	0		Les.12882	Les.6883	-0.98	0		Les.12982	Les.8374	-0.99	0		Les.5401	Les.8531	0.99	0.0001		Les.10648	Les.5416	1	0		Les.2029	Les.3732	-1	0.0244
Les.3561	Les.7224	1	0		Les.1061	Les.2934	1	0		Les.3820	Les.877	1	0		Les.12130	Les.7475	1	0		Les.1633	Les.3525	-0.99	0		Les.13936	Les.8230	1	0
Les.10403	Les.25678	0.99	0		Les.22908	Les.25718	1	0		Les.19114	Les.19712	-0.99	0		Les.1401	Les.1501	0.99	0.0001		Les.2696	Les.3281	1	0		Les.12286	Les.3756	1	0
Les.1166	Les.7674	0.99	0		Les.11255	Les.1452	1	0		Les.20265	Les.2979	0.99	0.0001		Les.19353	Les.5078	0.99	0.0001		Les.2029	Les.3732	-1	0.0244		Les.20019	Les.719	1	0
Les.687	Les.7842	1	0		Les.1008	Les.10363	1	0		Les.11892	Les.4705	-0.99	0.0002		Les.2211	Les.3124	0.99	0.0001		Les.23453	Les.8686	1	0		Les.1633	Les.3525	-0.99	0
Les.14404	Les.2457	-0.98	0		Les.12353	Les.5715	1	0		Les.2842	Les.815	1	0		Les.13018	Les.5018	-0.99	0.0001		Les.13258	Les.9750	-0.99	0		Les.21009	Les.23076	1	0.0784
Les.14	Les.4919	1	0.0448		Les.11625	Les.9751	-0.98	0		Les.3498	Les.3693	1	0		Les.6693	Les.7452	-0.99	0.0001		Les.4513	Les.5309	-0.99	0		Les.3683	Les.5006	1	0
Les.1186	Les.2986	-0.98	0		Les.19471	Les.5727	-0.98	0		Les.19240	Les.194	0.99	0.0001		Les.16609	Les.8550	-0.99	0.0001		Les.1101	Les.1850	1	0		Les.5343	Les.7842	1	0
Les.42	Les.719	1	0		Les.422	Les.74	-0.98	0		Les.3166	Les.6298	1	0		Les.12982	Les.8374	-0.99	0		Les.3733	Les.766	1	0		Les.19978	Les.3017	1	0
Les.19433	Les.20021	-0.98	0		Les.19433	Les.20021	-0.98	0		Les.1633	Les.4060	-1	0		Les.13434	Les.2581	-0.99	0.0001		Les.13170	Les.5416	1	0		Les.1203	Les.2841	-0.99	0
Les.1245	Les.654	1	0		Les.16927	Les.4274	1	0		Les.2177	Les.5054	0.99	0.0001		Les.10971	Les.5528	-0.99	0		Les.353	Les.5138	-0.99	0		Les.16479	Les.9061	1	0
Les.11255	Les.1452	1	0		Les.16278	Les.7361	1	0		Les.10491	Les.3498	0.99	0		Les.12904	Les.3157	-0.99	0		Les.3021	Les.3479	1	0		Les.10987	Les.1344	1	0
Les.19966	Les.22803	1	0		Les.200	Les.3397	0.99	0		Les.10297	Les.23479	1	0		Les.10297	Les.23479	1	0		Les.13936	Les.8230	1	0		Les.10923	Les.9808	1	0
Les.12504	Les.2457	-0.98	0		Les.25671	Les.709	1	0		Les.5166	Les.8808	-0.99	0.0001		Les.12619	Les.2981	0.99	0		Les.24705	Les.8183	1	0		Les.1863	Les.3150	1	0
Les.19038	Les.2721	-0.98	0		Les.21168	Les.8261	0.99	0		Les.3470	Les.3687	0.99	0.0001		Les.4709	Les.8397	-0.99	0		Les.351	Les.5343	1	0		Les.23195	Les.4952	1	0
Les.2923	Les.4941	0.99	0		Les.10370	Les.17733	0.99	0		Les.13018	Les.5018	-0.99	0.0001		Les.10491	Les.3498	0.99	0		Les.3683	Les.5006	1	0		Les.1115	Les.664	1	0
Les.11798	Les.13234	-0.98	0		Les.1166	Les.7674	0.99	0		Les.16609	Les.8550	-0.99	0.0001		Les.5244	Les.953	-0.99	0.0001		Les.3560	Les.375	1	0		Les.17750	Les.3519	1	0
Les.1714	Les.5587	1	0		Les.1606	Les.96	0.99	0		Les.7171	Les.7477	-0.99	0.0001		Les.12258	Les.2673	-0.99	0.0001		Les.2060	Les.9132	1	0		Les.351	Les.5343	1	0
Les.4187	Les.4681	0.99	0		Les.11860	Les.23586	-0.98	0		Les.2959	Les.5767	0.99	0.0001		Les.11480	Les.365	-0.99	0.0001		Les.1863	Les.3150	1	0		Les.15228	Les.3299	-0.99	0
Les.4808	Les.6436	1	0		Les.8791	Les.9613	-0.99	0		Les.10189	Les.10731	-0.99	0.0001		Les.14477	Les.5097	-0.99	0		Les.677	Les.6908	1	0		Les.1349	Les.9722	-0.99	0
Les.10701	Les.5634	-0.98	0		Les.3707	Les.8161	1	0		Les.17691	Les.3590	-0.99	0.0001		Les.11486	Les.8550	1	0		Les.22799	Les.3571	1	0		Les.3021	Les.3479	1	0
Les.200	Les.3397	0.99	0		Les.42	Les.719	1	0		Les.4737	Les.9551	1	0		Les.3470	Les.3687	0.99	0.0001		Les.17750	Les.3519	1	0		Les.22908	Les.2528	1	0
Les.10370	Les.17733	0.99	0		Les.16278	Les.173	0.99	0		Les.5253	Les.5783	0.99	0.0001		Les.3588	Les.5583	0.99	0.0001		Les.12286	Les.3756	1	0		Les.3728	Les.58	1	0
Les.422	Les.74	-0.98	0		Les.10846	Les.17738	1	0		Les.2211	Les.3124	0.99	0.0001		Les.19625	Les.20234	0.99	0.0001		Les.2863	Les.4952	1	0		Les.10205	Les.19917	1	0
Les.1008	Les.1072	1	0		Les.1072	Les.10987	1	0		Les.11546	Les.5214	0.99	0		Les.13854	Les.2959	0.99	0.0001		Les.11329	Les.8829	-0.99	0		Les.2863	Les.4952	1	0
Les.17194	Les.19744	0.99	0		Les.11798	Les.13234	-0.98	0		Les.12130	Les.7475	1	0		Les.1499	Les.6561	0.99	0.0002		Les.10923	Les.9808	1	0		Les.17733	Les.21335	1	0
Les.19471	Les.5727	-0.98	0		Les.15761	Les.5092	-0.98	0		Les.5401	Les.8531	0.99	0.0001		Les.10553	Les.3229	-1	0		Les.10463	Les.19978	1	0		Les.13093	Les.23453	1	0
Les.5587	Les.8356	1	0		Les.19038	Les.2721	-0.98	0		Les.16097	Les.72	0.99	0.0002		Les.3122	Les.4093	0.99	0.0001		Les.13093	Les.23453	1	0		Les.2296	Les.8977	1	0
Les.16927	Les.4274	1	0		Les.19966	Les.22803	1	0		Les.12258	Les.2673	-0.99	0.0001		Les.11414	Les.23353	-0.99	0.0001		Les.10987	Les.14122	1	0		Les.3560	Les.375	1	0
Les.12882	Les.6883	-0.98	0		Les.12504	Les.2457	-0.98	0		Les.13434	Les.2581	-0.99	0.0001		Les.7171	Les.7477	-0.99	0.0001		Les.23195	Les.4952	1	0		Les.10663	Les.5120	1	0
Les.3825	Les.9061	1	0		Les.1818	Les.3519	1	0		Les.11941	Les.13240	0.99	0.0001		Les.13237	Les.13434	-0.99	0.0001		Les.1192	Les.5494	1	0		Les.1857	Les.6620	1	0
Les.10734	Les.4959	0.99	0		Les.1245	Les.654	1	0		Les.296	Les.3454	0.99	0.0001		Les.2193	Les.3509	0.99	0.0002		Les.13330	Les.5951	1	0		Les.13258	Les.9750	-0.99	0
Les.4988	Les.852	1	0		Les.10403	Les.25678	0.99	0		Les.4075	Les.5167	1	0		Les.11680	Les.1740	0.99	0.0001		Les.20037	Les.3479	1	0		Les.20115	Les.89	1	0
Les.22493	Les.4953	1	0		Les.5081	Les.5688	-0.98	0		Les.5662	Les.72	0.99	0.0001		Les.13258	Les.20234	0.99	0.0001		Les.19978	Les.3017	1	0		Les.3683	Les.5429	1	0
Les.5021	Les.5628	-0.98	0		Les.385	Les.6540	1	0		Les.14477	Les.5097	-0.99	0		Les.4737	Les.9551	1	0		Les.15577	Les.3017	1	0		Les.719	Les.9132	1	0
Les.10976	Les.5362	1	0		Les.16613	Les.4536	1	0		Les.5695	Les.732	-1	0		Les.5695	Les.732	-1	0		Les.17733	Les.21335	1	0		Les.22799	Les.3571	1	0
Les.12249	Les.4749	-0.98	0		Les.1061	Les.3017	1	0		Les.4087	Les.8148	0.99	0.0001		Les.2546	Les.5059	0.99	0.0001		Les.5343	Les.7842	1	0		Les.13399	Les.4953	1	0
Les.11887	Les.12249	-0.99	0		Les.22493	Les.4953	1	0		Les.10046	Les.1013	-0.99	0.0001		Les.1166	Les.12201	0.99	0.0002		Les.10987	Les.3459	1	0		Les.3733	Les.766	1	0
Les.11860	Les.23586	-0.98	0		Les.1379	Les.7842	1	0		Les.5244	Les.953	-0.99	0.0001		Les.5339	Les.5876	-1	0		Les.13399	Les.4953	1	0		Les.16613	Les.17750	1	0
Les.16278	Les.173	0.99	0		Les.10204	Les.25718	1	0		Les.11414	Les.23353	-0.99	0.0001		Les.5253	Les.5783	0.99	0.0001		Les.1857	Les.6620	1	0		Les.14284	Les.25248	1	0
Les.1379	Les.7842	1	0		Les.11490	Les.6535	-0.99	0		Les.11680	Les.1740	0.99	0.0001		Les.1584	Les.22798	-0.99	0		Les.5012	Les.6074	1	0		Les.5365	Les.8351	1	0
Les.8791	Les.9613	-0.99	0		Les.19089	Les.4941	0.99	0		Les.11486	Les.8550	1	0		Les.3340	Les.4696	0.99	0.0001		Les.10205	Les.19917	1	0		Les.13170	Les.5416	1	0
Les.16613	Les.4536	1	0		Les.10701	Les.5634	-0.98	0		Les.10553	Les.3229	-1	0		Les.2895	Les.3286	1	0		Les.5516	Les.719	1	0		Les.1101	Les.1850	1	0
Les.25671	Les.709	1	0		Les.10734	Les.4959	0.99	0		Les.1499	Les.6561	0.99	0.0002		Les.1061	Les.1275	0.99	0.0002		Les.20019	Les.7213	1	0		Les.5012	Les.6074	1	0
Les.3503	Les.7742	1	0		Les.3816	Les.5150	1	0		Les.3660	Les.5513	0.99	0.0001		Les.2218	Les.8152	0.99	0.0001		Les.5365	Les.8351	1	0		Les.5112	Les.5263	1	0
Les.1061	Les.3017	1	0		Les.14343	Les.5854	-0.98	0		Les.19343	Les.3024	-0.99	0.0001		Les.2451	Les.25697	-0.99	0.0001		Les.2296	Les.8977	1	0		Les.10463	Les.19978	1	0
Les.5158	Les.8310	1	0		Les.25547	Les.9790	-0.98	0		Les.4709	Les.8397	-0.99	0		Les.20265	Les.2979	0.99	0.0001		Les.22799	Les.3640	1	0		Les.17792	Les.9649	1	0
Les.14343	Les.5854	-0.98	0		Les.11887	Les.12249	-0.99	0		Les.25635	Les.4072	0.99	0.0001		Les.25635	Les.4072	0.99	0.0001		Les.15184	Les.3458	1	0		Les.15184	Les.3458	1	0
Les.10363	Les.1072	1	0		Les.19790	Les.4529	0.99	0		Les.5339	Les.5876	-1	0		Les.16097	Les.72	0.99	0.0002		Les.10663	Les.5120	1	0		Les.10987	Les.3459	1	0
Les.19757	Les.2457	-0.98	0		Les.4522	Les.5366	0.99	0		Les.19372	Les.6711	0.99	0.0001		Les.2052	Les.4353	0.99	0.0002		Les.14284	Les.25248	1	0		Les.2863	Les.5006	1	0
Les.385	Les.6540	1	0		Les.1714	Les.5587	1	0		Les.15260	Les.24753	1	0		Les.13638	Les.6778	0.99	0.0001		Les.13330	Les.6187	1	0		Les.10976	Les.7042	1	0
Les.3501	Les.9969	0.99	0		Les.2923	Les.4941	0.99	0		Les.4996	Les.7566	-0.99	0.0001		Les.1123	Les.3627	0.99	0		Les.4953	Les.5120	1	0		Les.1189	Les.4899	1	0
Les.19089	Les.4941	0.99	0		Les.5587	Les.8356	1	0		Les.14662	Les.23353	0.99	0.0001		Les.3166	Les.6298	1	0		Les.19244	Les.20019	1	0		Les.19244	Les.20019	1	0
Les.1818	Les.3519	1	0		Les.17096	Les.5237	-0.98	0		Les.13638	Les.6778	0.99	0.0001		Les.5115	Les.5697	-0.99	0.0001		Les.2254	Les.3676	1	0		Les.20037	Les.3479	1	0
Les.1585	Les.5176	-0.98	0		Les.4187	Les.4681	0.99	0		Les.3122	Les.4093	0.99	0.0001		Les.11539	Les.3709	0.99	0.0001		Les.11002	Les.4071	1	0		Les.5118	Les.5557	1	0
Les.10949	Les.16037	0.99	0		Les.5021	Les.5628	-0.98	0		Les.5018	Les.5483	0.99	0.0001		Les.15260	Les.24753	1	0		Les.719	Les.9132	1	0		Les.13070	Les.19077	-0.99	0
Les.21494	Les.2863	0.99	0		Les.1453	Les.3741	-1	0		Les.6909	Les.776	-0.99	0.0001		Les.4766	Les.5996	1	0		Les.1115	Les.7724	1	0		Les.1492	Les.6929	1	0
Les.12660	Les.2694	-0.98	0		Les.1008	Les.1072	1	0		Les.11539	Les.3709	0.99	0.0001		Les.3680	Les.8302	1	0		Les.3683	Les.5429	1	0		Les.23195	Les.5006	1	0
Les.5081	Les.5688	-0.98	0		Les.4299	Les.4919	1	0.0466		Les.11744	Les.19096	-0.99	0		Les.4075	Les.5167	1	0		Les.1189	Les.4899	1	0		Les.3299	Les.9714	-0.99	0
Les.13093	Les.13330	1	0		Les.14	Les.4953	1	0		Les.19083	Les.8813	0.99	0.0001		Les.3660	Les.5513	0.99	0.0001		Les.1492	Les.6929	1	0		Les.2782	Les.585	1	0
Les.12982	Les.1376	-0.99	0		Les.10976	Les.5362	1	0		Les.3030	Les.6009	0.99	0		Les.5123	Les.6918	0.99	0.0001		Les.19284	Les.23819	1	0		Les.4317	Les.5263	1	0
Les.17096	Les.5237	-0.98	0		Les.11082	Les.17116	0.99	0		Les.2451	Les.25697	-0.99	0.0001		Les.19343	Les.3024	-0.99	0.0001		Les.1851	Les.7083	1	0		Les.13330	Les.5951	1	0
Les.19009	Les.19950	0.99	0		Les.2964	Les.4473	0.99	0		Les.10971	Les.5528	-0.99	0		Les.10189	Les.10731	-0.99	0.0001		Les.3728	Les.58	1	0		Les.22799	Les.3640	1	0
Les.14404	Les.5225	-0.98	0		Les.687	Les.8356	1	0.0006		Les.12350	Les.2979	0.99	0		Les.4738	Les.5198	0.99	0.0002		Les.5363	Les.62	-0.99	0		Les.2254	Les.3676	1	0
Les.4522	Les.5366	0.99	0		Les.12249	Les.4749	-0.98	0		Les.2052	Les.4353	0.99	0.0002		Les.4040	Les.6426	0.99	0.0001		Les.24351	Les.4274	1	0		Les.23453	Les.8686	1	0
Les.17635	Les.5092	0.99	0		Les.12982	Les.1376	-0.99	0		Les.16518	Les.20338	-0.99	0.0002		Les.11591	Les.5740	-0.99	0.0001		Les.1776	Les.3728	1	0		Les.1192	Les.5494	1	0
Les.25547	Les.9790	-0.98	0		Les.12872	Les.5522	-0.98	0		Les.1061	Les.1275	0.99	0.0002		Les.10801	Les.7002	1	0		Les.16613	Les.17750	1	0		Les.1851	Les.7083	1	0
Les.19031	Les.5727	-0.98	0		Les.19031	Les.5727	-0.98	0		Les.2895	Les.3286	1	0		Les.19083	Les.8813	0.99	0.0001		Les.1189	Les.5049	1	0		Les.3693	Les.412	1	0
Les.1429	Les.3827	1	0		Les.1429	Les.3827	1	0		Les.1584	Les.22798	-0.99	0		Les.3030	Les.6009	0.99	0		Les.14218	Les.2069	1	0		Les.10663	Les.20388	1	0
Les.1492	Les.18349	-0.99	0		Les.12660	Les.2694	-0.98	0		Les.1166	Les.12201	0.99	0.0002		Les.4996	Les.7566	-0.99	0.0001		Les.22908	Les.2528	1	0		Les.2060	Les.9132	1	0
Les.4999	Les.5356	1	0		Les.13931	Les.8791	0.99	0		Les.4738	Les.5198	0.99	0.0002		Les.11156	Les.2723	0.99	0.0001		Les.21009	Les.23453	1	0		Les.19917	Les.3460	1	0
Les.14178	Les.2460	1	0		Les.5158	Les.8310	1	0		Les.12464	Les.5383	-1	0		Les.14945	Les.15686	0.99	0.0001		Les.11002	Les.15577	1	0		Les.719	Les.9649	1	0
Les.11490	Les.6535	-0.99	0		Les.3503	Les.7742	1	0		Les.25591	Les.3173	0.99	0.0001		Les.19114	Les.19712	-0.99	0		Les.14122	Les.17733	1	0		Les.1762	Les.4039	1	0
Les.3707	Les.8264	1	0		Les.4106	Les.898	1	0		Les.13258	Les.9923	0.99	0.0001		Les.3494	Les.3633	1	0		Les.2019	Les.8897	1	0		Les.11002	Les.4071	1	0
Les.1453	Les.3741	-1	0		Les.21494	Les.2863	0.99	0		Les.14945	Les.15686	0.99	0.0001		Les.19372	Les.6711	0.99	0.0001		Les.17733	Les.9132	1	0		Les.2863	Les.5429	1	0
Les.1008	Les.10943	1	0		Les.10466	Les.4115	1	0		Les.13854	Les.2959	0.99	0.0001		Les.2941	Les.816	0.99	0.0001		Les.12341	Les.7608	1	0		Les.24351	Les.4274	1	0
Les.10846	Les.17738	1	0		Les.21891	Les.5272	-0.98	0		Les.1653	Les.25710	0.99	0.0001		Les.3499	Les.8612	-0.99	0		Les.19917	Les.3460	1	0		Les.1776	Les.3728	1	0
Les.324	Les.5812	0.99	0		Les.19757	Les.2457	-0.98	0		Les.10948	Les.7652	1	0		Les.13018	Les.2013	-0.99	0.0002		Les.23195	Les.5006	1	0		Les.14218	Les.2069	1	0
Les.21023	Les.7842	1	0		Les.19009	Les.19950	0.99	0		Les.5393	Les.8302	1	0		Les.10610	Les.16780	-0.99	0.0001		Les.12286	Les.3983	1	0		Les.1189	Les.5049	1	0
Les.4299	Les.4919	1	0.0466		Les.1245	Les.20037	1	0		Les.3494	Les.3633	1	0		Les.4847	Les.5880	1	0		Les.2863	Les.5006	1	0		Les.5516	Les.719	1	0
Les.19790	Les.4529	0.99	0		Les.10363	Les.1072	1	0		Les.4766	Les.5996	1	0		Les.16518	Les.20338	-0.99	0.0002		Les.2782	Les.585	1	0		Les.12434	Les.7742	1	0
Les.2964	Les.4473	0.99	0		Les.2688	Les.5832	1	0		Les.2941	Les.816	0.99	0.0001		Les.6909	Les.776	-0.99	0.0001		Les.10169	Les.1182	-0.99	0		Les.677	Les.7608	1	0
Les.13093	Les.5091	0.99	0		Les.3825	Les.9061	1	0		Les.16476	Les.2184	1	0		Les.2218	Les.6451	-0.99	0.0001		Les.5118	Les.5557	1	0		Les.12192	Les.5653	-0.99	0
Les.1606	Les.96	0.99	0		Les.14404	Les.5225	-0.98	0		Les.25311	Les.9729	0.99	0.0001		Les.1296	Les.20845	-0.99	0.0001		Les.309	Les.664	1	0		Les.3683	Les.5675	1	0
Les.3072	Les.3099	0.99	0		Les.4140	Les.5663	-0.98	0		Les.13614	Les.921	-0.99	0.0001		Les.5393	Les.8302	1	0		Les.2380	Les.2832	1	0		Les.309	Les.664	1	0
Les.23108	Les.9729	1	0		Les.20322	Les.4187	1	0		Les.1290	Les.7475	1	0		Les.1277	Les.19409	0.99	0		Les.10463	Les.3647	1	0		Les.1837	Les.1900	1	0
Les.4083	Les.4343	0.99	0		Les.3584	Les.5692	1	0		Les.1296	Les.20845	-0.99	0.0001		Les.5018	Les.5483	0.99	0.0001		Les.17792	Les.9649	1	0		Les.3725	Les.5346	-0.99	0
Les.15588	Les.9808	1	0		Les.19790	Les.4568	-0.98	0		Les.3340	Les.4696	0.99	0.0001		Les.1290	Les.7475	1	0		Les.4317	Les.5263	1	0		Les.3479	Les.6074	1	0
Les.4274	Les.7353	1	0		Les.13093	Les.5091	0.99	0		Les.16424	Les.21494	1	0		Les.11941	Les.13240	0.99	0.0001		Les.18075	Les.327	1	0		Les.1115	Les.7724	1	0
Les.11911	Les.4363	1	0		Les.10209	Les.2987	-0.99	0		Les.11156	Les.2723	0.99	0.0001		Les.4617	Les.5601	1	0		Les.1716	Les.6074	1	0		Les.13330	Les.6187	1	0
Les.10466	Les.4115	1	0		Les.1492	Les.18349	-0.99	0		Les.10698	Les.9735	0.99	0		Les.1928	Les.5497	0.99	0.0001		Les.4039	Les.5012	1	0		Les.15577	Les.3017	1	0
Les.22651	Les.8356	1	0.0007		Les.10923	Les.2095	1	0		Les.24753	Les.730	0.99	0.0001		Les.4892	Les.5608	0.99	0.0001		Les.13397	Les.2880	-0.99	0		Les.11895	Les.5700	-0.99	0
Les.1245	Les.20037	1	0		Les.14178	Les.2460	1	0		Les.175	Les.4373	-0.99	0.0001		Les.10846	Les.5392	0.99	0.0001		Les.19250	Les.4548	-0.99	0		Les.2029	Les.89	-1	0
Les.2688	Les.5832	1	0		Les.1453	Les.200	-0.99	0		Les.17292	Les.6489	0.99	0.0001		Les.14833	Les.5621	0.99	0		Les.1044	Les.9551	1	0		Les.4039	Les.5012	1	0
Les.687	Les.8356	1	0.0006		Les.15588	Les.9808	1	0		Les.11478	Les.233	-1	0		Les.296	Les.3454	0.99	0.0001		Les.10987	Les.14284	1	0		Les.13322	Les.13349	1	0
Les.14	Les.4953	1	0		Les.1585	Les.5176	-0.98	0		Les.11584	Les.15184	0.99	0		Les.12130	Les.75	1	0		Les.3525	Les.5736	-0.99	0		Les.21009	Les.23453	1	0
Les.10363	Les.10943	1	0		Les.11887	Les.5225	0.99	0		Les.19108	Les.4995	-0.99	0		Les.12350	Les.2979	0.99	0		Les.1429	Les.4039	1	0		Les.12341	Les.7608	1	0
Les.10209	Les.2987	-0.99	0		Les.1492	Les.8804	-0.99	0		Les.11405	Les.19625	-1	0		Les.12555	Les.7202	-0.99	0		Les.13070	Les.19077	-0.99	0		Les.3732	Les.3756	1	0.0245
Les.22717	Les.64	1	0		Les.16927	Les.687	1	0		Les.13258	Les.20234	0.99	0.0001		Les.16424	Les.21494	1	0		Les.479	Les.8230	1	0		Les.4929	Les.4999	1	0
Les.1452	Les.860	1	0		Les.2655	Les.8264	1	0		Les.1380	Les.8228	1	0		Les.122	Les.5358	0.99	0.0001		Les.12192	Les.5653	-0.99	0		Les.3464	Les.8988	1	0
Les.1453	Les.200	-0.99	0		Les.13093	Les.13330	1	0		Les.13406	Les.13418	1	0		Les.446	Les.5023	0.99	0.0001		Les.14284	Les.2528	1	0		Les.10987	Les.14122	1	0
Les.11887	Les.5225	0.99	0		Les.4274	Les.7353	1	0		Les.10801	Les.7002	1	0		Les.25591	Les.3173	0.99	0.0001		Les.2863	Les.5429	1	0		Les.4953	Les.5120	1	0
Les.3561	Les.4106	1	0		Les.17635	Les.5092	0.99	0		Les.1123	Les.3627	0.99	0		Les.12464	Les.5383	-1	0		Les.15184	Les.3459	1	0		Les.103	Les.19950	1	0
Les.4140	Les.5663	-0.98	0		Les.4999	Les.5356	1	0		Les.14700	Les.7171	-0.99	0.0001		Les.1653	Les.25710	0.99	0.0001		Les.3464	Les.8988	1	0		Les.4452	Les.5915	1	0
Les.1492	Les.8804	-0.99	0		Les.2174	Les.8723	0.99	0		Les.14433	Les.778	-0.99	0.0001		Les.5058	Les.611	0.99	0		Les.3683	Les.5675	1	0		Les.20019	Les.7213	1	0
Les.12936	Les.19038	-0.99	0		Les.1061	Les.1245	1	0		Les.3680	Les.8302	1	0		Les.10698	Les.9735	0.99	0		Les.1115	Les.7742	1	0		Les.3017	Les.3021	1	0
Les.1061	Les.1245	1	0		Les.11860	Les.2457	1	0		Les.11336	Les.8751	0.99	0.0002		Les.11744	Les.19096	-0.99	0		Les.12143	Les.6929	-0.99	0		Les.11326	Les.14284	1	0
Les.16278	Les.764	1	0		Les.10734	Les.5005	-0.98	0		Les.13419	Les.4381	0.99	0.0001		Les.11478	Les.233	-1	0		Les.3693	Les.412	1	0		Les.15184	Les.3459	1	0
Les.3816	Les.5150	1	0		Les.6460	Les.945	-0.98	0		Les.11591	Les.5740	-0.99	0.0001		Les.2442	Les.3075	0.99	0.0001		Les.19284	Les.25182	1	0		Les.5365	Les.840	1	0
Les.13231	Les.4627	-0.99	0		Les.22651	Les.4222	0.99	0		Les.2759	Les.5608	0.99	0.0001		Les.13406	Les.13418	1	0		Les.10976	Les.7042	1	0		Les.12286	Les.3983	1	0
Les.11082	Les.17116	0.99	0		Les.11394	Les.5357	-0.98	0		Les.12992	Les.2366	-0.99	0.0001		Les.13980	Les.15577	-0.99	0		Les.5112	Les.5263	1	0		Les.10169	Les.1182	-0.99	0
Les.4106	Les.898	1	0		Les.324	Les.5812	0.99	0		Les.14651	Les.2866	-0.99	0.0001		Les.11336	Les.8751	0.99	0.0002		Les.23613	Les.8230	1	0		Les.3303	Les.3460	1	0
Les.10734	Les.5005	-0.98	0		Les.3561	Les.4106	1	0		Les.11959	Les.3489	-0.99	0.0002		Les.1633	Les.4060	-1	0		Les.1837	Les.1900	1	0		Les.2019	Les.8897	1	0
Les.10204	Les.25718	1	0		Les.2380	Les.5362	1	0		Les.2218	Les.6451	-0.99	0.0001		Les.2759	Les.5608	0.99	0.0001		Les.23076	Les.8686	1	0		Les.11579	Les.7418	-0.99	0
Les.19433	Les.20029	-0.98	0		Les.16278	Les.764	1	0		Les.12130	Les.75	1	0		Les.16476	Les.2184	1	0		Les.1650	Les.4899	1	0		Les.1429	Les.4039	1	0
Les.2061	Les.4806	1	0		Les.3072	Les.3099	0.99	0		Les.2546	Les.5059	0.99	0.0001		Les.11605	Les.9090	0.99	0		Les.719	Les.9649	1	0		Les.23076	Les.8686	1	0
Les.100	Les.11552	1	0		Les.3707	Les.8264	1	0		Les.3166	Les.6326	0.99	0.0001		Les.10948	Les.7652	1	0		Les.677	Les.7608	1	0		Les.1344	Les.200	1	0.0218
Les.2362	Les.4832	-0.98	0		Les.23108	Les.9729	1	0		Les.4053	Les.767	0.99	0.0001		Les.10996	Les.7931	0.99	0.0001		Les.4071	Les.8686	1	0		Les.10463	Les.3647	1	0
Les.3584	Les.5692	1	0		Les.10846	Les.1882	1	0		Les.10846	Les.5392	0.99	0.0001		Les.25311	Les.9729	0.99	0.0001		Les.13330	Les.6373	1	0		Les.3683	Les.5764	1	0
Les.12341	Les.4057	1	0		Les.21023	Les.7842	1	0		Les.13018	Les.2013	-0.99	0.0002		Les.14700	Les.7171	-0.99	0.0001		Les.23453	Les.88	1	0		Les.2106	Les.4037	1	0
Les.11394	Les.5357	-0.98	0		Les.10987	Les.4364	1	0		Les.11376	Les.5518	1	0		Les.1298	Les.3515	0.99	0.0001		Les.4929	Les.4999	1	0		Les.1633	Les.3750	-0.99	0
Les.3707	Les.8961	1	0		Les.14	Les.4988	1	0		Les.23305	Les.3477	0.99	0.0001		Les.5662	Les.72	0.99	0.0001		Les.2029	Les.89	-1	0		Les.11002	Les.15577	1	0
Les.2655	Les.8264	1	0		Les.4083	Les.4343	0.99	0		Les.11516	Les.6111	0.99	0		Les.1380	Les.8228	1	0		Les.13322	Les.13349	1	0		Les.1716	Les.6074	1	0
Les.17733	Les.7353	1	0		Les.1008	Les.10943	1	0		Les.1928	Les.5497	0.99	0.0001		Les.2529	Les.4529	0.99	0.0001		Les.10164	Les.14162	-0.99	0		Les.23195	Les.5429	1	0
Les.10665	Les.810	0.99	0		Les.22651	Les.8356	1	0.0007		Les.15467	Les.2653	-0.99	0.0002		Les.5722	Les.9616	0.99	0.0001		Les.12434	Les.7742	1	0		Les.10513	Les.12025	1	0
Les.5158	Les.834	1	0		Les.12936	Les.19038	-0.99	0		Les.1041	Les.9735	-1	0		Les.7489	Les.9923	-0.99	0		Les.3021	Les.351	1	0		Les.3021	Les.351	1	0
Les.2380	Les.5362	1	0		Les.10588	Les.2014	0.99	0		Les.17728	Les.8302	1	0		Les.19108	Les.4995	-0.99	0		Les.3479	Les.6074	1	0		Les.13397	Les.2880	-0.99	0
Les.1721	Les.4522	0.99	0		Les.1721	Les.4522	0.99	0		Les.2617	Les.6548	-0.99	0		Les.12165	Les.14852	-0.99	0.0001		Les.13190	Les.8230	1	0		Les.19284	Les.23819	1	0
Les.10363	Les.10987	1	0		Les.12353	Les.22493	1	0		Les.10610	Les.16780	-0.99	0.0001		Les.13614	Les.921	-0.99	0.0001		Les.1633	Les.3750	-0.99	0		Les.5363	Les.62	-0.99	0
Les.10987	Les.4364	1	0		Les.13434	Les.3827	1	0		Les.12165	Les.14852	-0.99	0.0001		Les.11584	Les.15184	0.99	0		Les.10230	Les.4317	1	0		Les.1837	Les.5675	1	0
Les.20322	Les.4187	1	0		Les.1606	Les.9613	-0.99	0		Les.4847	Les.5880	1	0		Les.11376	Les.5518	1	0		Les.19284	Les.25633	1	0		Les.2782	Les.5850	1	0
Les.11860	Les.2457	1	0		Les.22717	Les.64	1	0		Les.10235	Les.3387	-0.99	0.0002		Les.14662	Les.23362	0.99	0.0001		Les.1657	Les.25678	1	0		Les.111	Les.6837	-0.99	0
Les.21891	Les.5272	-0.98	0		Les.17733	Les.7353	1	0		Les.7489	Les.9923	-0.99	0		Les.10474	Les.28	1	0		Les.4495	Les.4832	-0.99	0		Les.3682	Les.7826	1	0.0559
Les.1757	Les.6504	1	0		Les.2529	Les.5930	0.99	0		Les.231	Les.4594	0.99	0.0001		Les.17728	Les.8302	1	0		Les.4455	Les.564	-0.99	0		Les.1657	Les.25678	1	0
Les.6460	Les.945	-0.98	0		Les.3646	Les.945	-0.98	0		Les.5722	Les.9616	0.99	0.0001		Les.15467	Les.2653	-0.99	0.0002		Les.10463	Les.3730	1	0		Les.5112	Les.5343	1	0
Les.4115	Les.7344	1	0		Les.113	Les.5256	-0.98	0		Les.5253	Les.58	-0.99	0.0001		Les.24753	Les.730	0.99	0.0001		Les.1762	Les.4039	1	0		Les.18075	Les.327	1	0
Les.13434	Les.3827	1	0		Les.10363	Les.10943	1	0		Les.479	Les.973	0.99	0.0001		Les.10544	Les.13196	1	0		Les.1776	Les.398	1	0		Les.1044	Les.9551	1	0
Les.42	Les.7361	1	0		Les.19433	Les.20029	-0.98	0		Les.12017	Les.5346	0.99	0.0001		Les.175	Les.4373	-0.99	0.0001		Les.111	Les.6837	-0.99	0		Les.23293	Les.375	1	0
Les.11079	Les.214	1	0		Les.17096	Les.5692	-1	0		Les.2529	Les.4529	0.99	0.0001		Les.1691	Les.4633	1	0		Les.17792	Les.2254	1	0		Les.12366	Les.3397	-0.99	0
Les.23586	Les.5738	-0.99	0		Les.1452	Les.860	1	0		Les.4040	Les.6426	0.99	0.0001		Les.1581	Les.24351	-0.99	0		Les.3560	Les.3818	1	0		Les.11002	Les.4097	1	0
Les.12872	Les.5522	-0.98	0		Les.23586	Les.5738	-0.99	0		Les.3050	Les.5450	0.99	0.0001		Les.17292	Les.6489	0.99	0.0001		Les.11244	Les.8791	1	0		Les.17733	Les.9132	1	0
Les.1008	Les.10987	1	0		Les.13636	Les.3666	1	0		Les.10474	Les.28	1	0		Les.3122	Les.4170	0.99	0.0001		Les.23453	Les.89	1	0		Les.3475	Les.3667	1	0
Les.2174	Les.8723	0.99	0		Les.13231	Les.4627	-0.99	0		Les.3035	Les.852	0.99	0		Les.12017	Les.5346	0.99	0.0001		Les.12366	Les.3397	-0.99	0		Les.10230	Les.4317	1	0
Les.1453	Les.654	-1	0		Les.4083	Les.82	-0.98	0		Les.14833	Les.5621	0.99	0		Les.14433	Les.778	-0.99	0.0001		Les.5365	Les.840	1	0		Les.2121	Les.4291	1	0
Les.22493	Les.4988	1	0		Les.11911	Les.4363	1	0		Les.10732	Les.11869	0.99	0.0001		Les.317	Les.6447	0.99	0		Les.10663	Les.20388	1	0		Les.10976	Les.719	1	0
Les.4083	Les.82	-0.98	0		Les.12341	Les.4057	1	0		Les.3530	Les.5801	0.99	0.0001		Les.10958	Les.6338	-0.99	0.0001		Les.4452	Les.5915	1	0		Les.5118	Les.585	1	0
Les.17116	Les.4455	-0.98	0		Les.1061	Les.3177	1	0		Les.3660	Les.9	-0.99	0.0001		Les.1307	Les.19353	0.99	0		Les.3303	Les.3460	1	0		Les.1115	Les.7742	1	0
Les.18349	Les.23586	0.99	0		Les.2362	Les.4832	-0.98	0		Les.12350	Les.16575	0.99	0.0001		Les.13258	Les.9923	0.99	0.0001		Les.23453	Les.3177	1	0		Les.2863	Les.5675	1	0
Les.1452	Les.863	1	0		Les.42	Les.7361	1	0		Les.2458	Les.901	-1	0		Les.16732	Les.23323	0.99	0.0001		Les.2863	Les.5675	1	0		Les.13330	Les.6373	1	0
Les.1166	Les.781	1	0		Les.3707	Les.8961	1	0		Les.16581	Les.4503	1	0		Les.13913	Les.5831	-0.99	0.0001		Les.11002	Les.4097	1	0		Les.14122	Les.17733	1	0
Les.13931	Les.8791	0.99	0		Les.3460	Les.5715	0.99	0		Les.13980	Les.6721	0.99	0		Les.1864	Les.2922	1	0		Les.103	Les.19950	1	0		Les.17792	Les.2254	1	0
Les.2529	Les.5930	0.99	0		Les.1166	Les.781	1	0		Les.317	Les.6447	0.99	0		Les.2808	Les.6084	0.99	0.0001		Les.13330	Les.664	1	0		Les.127	Les.1606	1	0
Les.2314	Les.3485	-0.99	0		Les.1757	Les.6504	1	0		Les.1307	Les.19353	0.99	0		Les.112	Les.6603	-0.99	0.0001		Les.11579	Les.7418	-0.99	0		Les.1762	Les.4071	1	0
Les.1451	Les.16897	1	0		Les.4563	Les.7402	-0.98	0		Les.4617	Les.5601	1	0		Les.12992	Les.2366	-0.99	0.0001		Les.1721	Les.22799	1	0		Les.103	Les.20295	1	0
Les.10363	Les.11911	1	0		Les.3701	Les.7130	1	0		Les.19083	Les.8830	1	0		Les.13980	Les.6721	0.99	0		Les.11326	Les.14284	1	0		Les.12341	Les.7842	1	0
Les.4473	Les.4988	1	0		Les.1451	Les.16897	1	0		Les.2847	Les.5597	1	0		Les.12961	Les.8753	-0.99	0.0001		Les.21335	Les.2248	1	0		Les.7947	Les.8083	-0.99	0
Les.17062	Les.514	-0.98	0		Les.10902	Les.422	0.99	0		Les.1581	Les.24351	-0.99	0		Les.2617	Les.6548	-0.99	0		Les.3683	Les.5764	1	0		Les.4150	Les.7065	-0.99	0
Les.17096	Les.5692	-1	0		Les.16927	Les.4299	1	0		Les.11376	Les.22920	1	0		Les.2458	Les.901	-1	0		Les.22799	Les.3683	1	0		Les.22799	Les.3683	1	0
Les.11565	Les.6143	1	0		Les.1443	Les.3017	1	0		Les.1290	Les.75	1	0		Les.16962	Les.5291	-0.99	0.0001		Les.11023	Les.4705	-0.99	0		Les.14284	Les.2528	1	0
Les.11911	Les.4364	1	0		Les.14058	Les.1714	0.99	0		Les.3491	Les.5649	-0.99	0.0001		Les.11405	Les.19625	-1	0		Les.1189	Les.5843	1	0		Les.1606	Les.17709	1	0
Les.16927	Les.687	1	0		Les.4299	Les.4953	1	0		Les.4274	Les.827	0.99	0		Les.23305	Les.3477	0.99	0.0001		Les.3725	Les.5346	-0.99	0		Les.13190	Les.8230	1	0
Les.11860	Les.5727	-0.98	0		Les.2061	Les.4806	1	0		Les.15421	Les.4503	0.99	0.0001		Les.6434	Les.8531	0.99	0		Les.17750	Les.88	1	0		Les.19978	Les.3021	1	0
Les.16927	Les.4299	1	0		Les.1453	Les.654	-1	0		Les.5115	Les.5697	-0.99	0.0001		Les.1331	Les.16459	-0.99	0.0001		Les.3732	Les.3756	1	0.0245		Les.3525	Les.5736	-0.99	0
Les.13636	Les.3666	1	0		Les.100	Les.11552	1	0		Les.21615	Les.322	0.99	0.0001		Les.1041	Les.9735	-1	0		Les.4150	Les.7065	-0.99	0		Les.17750	Les.3647	1	0
Les.1614	Les.19042	-0.99	0		Les.5158	Les.834	1	0		Les.16732	Les.23323	0.99	0.0001		Les.271	Les.6877	0.99	0		Les.13553	Les.8709	1	0		Les.19250	Les.4548	-0.99	0
Les.19790	Les.4568	-0.98	0		Les.1453	Les.20037	-1	0		Les.6434	Les.8531	0.99	0		Les.12420	Les.4764	1	0		Les.14122	Les.17792	1	0		Les.20388	Les.5263	1	0
Les.10846	Les.1882	1	0		Les.10665	Les.810	0.99	0		Les.20338	Les.5601	0.99	0		Les.13419	Les.4381	0.99	0.0001		Les.2782	Les.5850	1	0		Les.12143	Les.6929	-0.99	0
Les.1310	Les.2923	0.99	0		Les.19086	Les.2933	0.99	0		Les.1277	Les.19409	0.99	0		Les.10536	Les.5212	0.99	0.0001		Les.11895	Les.5700	-0.99	0		Les.2380	Les.2832	1	0
Les.113	Les.5256	-0.98	0		Les.12882	Les.4798	-0.98	0		Les.7449	Les.90	0.99	0.0001		Les.479	Les.973	0.99	0.0001		Les.23293	Les.375	1	0		Les.24705	Les.9683	1	0
Les.19086	Les.2933	0.99	0		Les.11079	Les.214	1	0		Les.14877	Les.6439	0.99	0.0001		Les.3491	Les.5649	-0.99	0.0001		Les.15577	Les.3021	1	0		Les.5121	Les.8802	1	0
Les.16278	Les.7742	1	0		Les.2209	Les.3152	0.99	0		Les.112	Les.6603	-0.99	0.0001		Les.10657	Les.1862	0.99	0.0001		Les.12341	Les.7842	1	0		Les.3683	Les.5935	1	0
Les.5356	Les.9745	0.99	0		Les.12033	Les.96	-0.98	0		Les.1298	Les.3515	0.99	0.0001		Les.14651	Les.2866	-0.99	0.0001		Les.17792	Les.22562	1	0		Les.23453	Les.3177	1	0
Les.4563	Les.7402	-0.98	0		Les.11860	Les.5727	-0.98	0		Les.13913	Les.5831	-0.99	0.0001		Les.15260	Les.2487	0.99	0.0002		Les.1837	Les.5675	1	0		Les.11860	Les.19647	-0.99	0
Les.4299	Les.4953	1	0		Les.1614	Les.19042	-0.99	0		Les.20721	Les.6179	0.99	0		Les.4746	Les.9735	-0.99	0.0002		Les.7843	Les.8356	1	0		Les.351	Les.5365	1	0
Les.12445	Les.379	-0.98	0		Les.2314	Les.3485	-0.99	0		Les.17679	Les.5678	0.99	0.0001		Les.20721	Les.6179	0.99	0		Les.17750	Les.3647	1	0		Les.7843	Les.8356	1	0
Les.22908	Les.2696	1	0		Les.17116	Les.4455	-0.98	0		Les.15228	Les.4353	0.99	0.0001		Les.3050	Les.5450	0.99	0.0001		Les.13330	Les.7724	1	0		Les.11244	Les.8791	1	0
Les.10363	Les.1231	1	0		Les.12758	Les.5313	-0.98	0		Les.4575	Les.5417	-0.99	0.0001		Les.2174	Les.4805	1	0		Les.19284	Les.25675	1	0		Les.1837	Les.5764	1	0
Les.12758	Les.5313	-0.98	0		Les.6781	Les.7224	1	0		Les.4892	Les.5608	0.99	0.0001		Les.1723	Les.4909	-0.99	0		Les.10513	Les.12025	1	0		Les.3725	Les.5363	-0.99	0
Les.2834	Les.6620	1	0		Les.4522	Les.5587	0.99	0		Les.122	Les.5358	0.99	0.0001		Les.4274	Les.827	0.99	0		Les.13786	Les.2095	1	0		Les.10164	Les.14162	-0.99	0
Les.2934	Les.4115	1	0		Les.1186	Les.3046	-0.98	0		Les.12555	Les.7202	-0.99	0		Les.1290	Les.75	1	0		Les.3682	Les.7826	1	0.0559		Les.15182	Les.2174	1	0
Les.10923	Les.2095	1	0		Les.11565	Les.6143	1	0		Les.497	Les.5761	0.99	0.0001		Les.11959	Les.3489	-0.99	0.0002		Les.2121	Les.4291	1	0		Les.19086	Les.9790	-0.99	0
Les.4485	Les.7726	-0.98	0		Les.2934	Les.4115	1	0		Les.5244	Les.9564	-0.99	0.0002		Les.1277	Les.13481	0.99	0.0001		Les.10052	Les.18491	1	0		Les.16459	Les.9133	-0.99	0
Les.22651	Les.4222	0.99	0		Les.2290	Les.4568	-0.98	0		Les.2808	Les.6084	0.99	0.0001		Les.3660	Les.9	-0.99	0.0001		Les.3475	Les.3667	1	0		Les.10513	Les.17733	1	0
Les.19966	Les.22920	1	0		Les.22651	Les.4274	1	0		Les.11605	Les.9090	0.99	0		Les.13319	Les.5781	0.99	0.0001		Les.3017	Les.3021	1	0		Les.1650	Les.4899	1	0
Les.12882	Les.4798	-0.98	0		Les.5444	Les.5812	-0.98	0		Les.14085	Les.3327	0.99	0.0001		Les.11718	Les.15228	0.99	0		Les.1189	Les.5915	1	0		Les.23613	Les.8230	1	0
Les.12353	Les.22493	1	0		Les.10363	Les.10987	1	0		Les.4982	Les.5264	1	0		Les.11498	Les.2340	1	0		Les.2060	Les.4170	1	0		Les.20037	Les.88	1	0
Les.19009	Les.19966	0.99	0		Les.13281	Les.2482	-0.98	0		Les.3053	Les.3199	0.99	0		Les.10420	Les.191	0.99	0		Les.2106	Les.4037	1	0		Les.13322	Les.13936	1	0
Les.10588	Les.2014	0.99	0		Les.22493	Les.4988	1	0		Les.1723	Les.4909	-0.99	0		Les.4896	Les.634	0.99	0.0001		Les.19086	Les.9790	-0.99	0		Les.3590	Les.5363	-0.99	0
Les.2362	Les.5443	-0.98	0		Les.1452	Les.863	1	0		Les.3615	Les.5239	0.99	0.0001		Les.14019	Les.2401	-0.99	0.0001		Les.5516	Les.7213	1	0		Les.10987	Les.14284	1	0
Les.1453	Les.20037	-1	0		Les.12538	Les.9472	0.99	0		Les.1087	Les.5393	-0.99	0.0001		Les.3832	Les.4698	-0.99	0.0002		Les.13190	Les.8980	1	0		Les.4364	Les.4953	1	0
Les.1606	Les.270	-0.98	0		Les.10145	Les.3707	1	0		Les.446	Les.5023	0.99	0.0001		Les.2847	Les.5597	1	0		Les.20388	Les.5263	1	0		Les.4317	Les.5343	1	0
Les.2380	Les.2460	1	0		Les.10923	Les.21023	1	0		Les.25635	Les.4274	0.99	0.0001		Les.20721	Les.4490	-0.99	0		Les.10987	Les.15184	1	0		Les.3756	Les.840	1	0
Les.4522	Les.5587	0.99	0		Les.4115	Les.7344	1	0		Les.11498	Les.2340	1	0		Les.17679	Les.5678	0.99	0.0001		Les.16459	Les.9133	-0.99	0		Les.15577	Les.3021	1	0
Les.15182	Les.9948	-0.98	0		Les.4473	Les.4988	1	0		Les.2030	Les.9645	0.99	0		Les.4053	Les.767	0.99	0.0001		Les.19978	Les.3021	1	0		Les.4071	Les.8686	1	0
Les.2460	Les.5362	1	0		Les.19299	Les.467	0.99	0		Les.13018	Les.25634	-0.99	0.0002		Les.14745	Les.4655	0.99	0.0001		Les.10230	Les.4364	1	0		Les.12837	Les.6535	-0.99	0
Les.13281	Les.2482	-0.98	0		Les.2362	Les.5443	-0.98	0		Les.10420	Les.191	0.99	0		Les.7449	Les.90	0.99	0.0001		Les.2696	Les.5416	1	0		Les.1604	Les.4997	1	0
Les.1186	Les.3046	-0.98	0		Les.13328	Les.9132	0.99	0		Les.10958	Les.6338	-0.99	0.0001		Les.2030	Les.9645	0.99	0		Les.1344	Les.200	1	0.0218		Les.3286	Les.9139	-0.99	0
Les.15761	Les.2947	-0.98	0		Les.22908	Les.2696	1	0		Les.1818	Les.7715	1	0		Les.19959	Les.4840	0.99	0.0001		Les.1619	Les.16557	-0.99	0		Les.17792	Les.22562	1	0
Les.3701	Les.7130	1	0		Les.19966	Les.22920	1	0		Les.2458	Les.9177	1	0		Les.3166	Les.6326	0.99	0.0001		Les.24351	Les.4522	1	0		Les.1189	Les.5843	1	0
Les.10145	Les.3707	1	0		Les.2834	Les.6620	1	0		Les.13980	Les.15577	-0.99	0		Les.137	Les.9932	-0.99	0.0002		Les.1716	Les.677	1	0		Les.13330	Les.664	1	0
Les.1776	Les.3816	1	0		Les.12434	Les.709	0.99	0		Les.3770	Les.5673	0.99	0.0001		Les.11546	Les.5217	0.99	0.0001		Les.3683	Les.5935	1	0		Les.1619	Les.16557	-0.99	0
Les.10097	Les.10431	-0.98	0		Les.12353	Les.2261	1	0		Les.2442	Les.3075	0.99	0.0001		Les.10078	Les.10242	1	0		Les.103	Les.20295	1	0		Les.3017	Les.3035	1	0
Les.236	Les.3615	0.99	0		Les.1310	Les.2923	0.99	0		Les.3122	Les.4170	0.99	0.0001		Les.1862	Les.9833	0.99	0.0001		Les.5112	Les.5343	1	0		Les.127	Les.8791	1	0
Les.1061	Les.3177	1	0		Les.12444	Les.22562	1	0		Les.4746	Les.9735	-0.99	0.0002		Les.1087	Les.5393	-0.99	0.0001		Les.127	Les.1606	1	0		Les.10976	Les.7213	1	0
Les.9132	Les.9722	-0.98	0		Les.2380	Les.2460	1	0		Les.11680	Les.1751	-0.99	0.0001		Les.2842	Les.8264	1	0		Les.10976	Les.1185	1	0		Les.10463	Les.3730	1	0
Les.19744	Les.2831	0.99	0		Les.385	Les.709	1	0		Les.2174	Les.4805	1	0		Les.2957	Les.8941	0.99	0.0001		Les.23453	Les.3186	1	0		Les.5223	Les.9722	-0.99	0
Les.12434	Les.709	0.99	0		Les.25671	Les.815	1	0		Les.10996	Les.7931	0.99	0.0001		Les.14085	Les.3327	0.99	0.0001		Les.5223	Les.9722	-0.99	0		Les.1122	Les.20295	1	0
Les.12444	Les.22562	1	0		Les.12445	Les.379	-0.98	0		Les.13364	Les.3348	-0.99	0.0002		Les.4575	Les.5417	-0.99	0.0001		Les.22717	Les.5012	1	0		Les.21023	Les.3818	1	0
Les.2290	Les.4568	-0.98	0		Les.22908	Les.8356	1	0.0007		Les.4647	Les.6877	0.99	0.0001		Les.300	Les.9833	-0.99	0		Les.15182	Les.2174	1	0		Les.3682	Les.7849	1	0
Les.4999	Les.5361	1	0		Les.1008	Les.10987	1	0		Les.1864	Les.2922	1	0		Les.4917	Les.8585	0.99	0		Les.11994	Les.6871	-0.99	0		Les.1776	Les.398	1	0
Les.1452	Les.881	1	0		Les.13417	Les.25338	0.99	0		Les.5058	Les.611	0.99	0		Les.1518	Les.15577	-0.99	0		Les.3286	Les.9139	-0.99	0		Les.2733	Les.7608	1	0
Les.1606	Les.9613	-0.99	0		Les.4106	Les.906	1	0		Les.7682	Les.9017	0.99	0		Les.15228	Les.4353	0.99	0.0001		Les.12837	Les.6535	-0.99	0		Les.4495	Les.4832	-0.99	0
Les.12538	Les.9472	0.99	0		Les.19744	Les.2831	0.99	0		Les.2508	Les.4688	0.99	0.0001		Les.1660	Les.5081	-0.99	0.0001		Les.1762	Les.4071	1	0		Les.19284	Les.25182	1	0
Les.19120	Les.9845	-0.98	0		Les.17062	Les.514	-0.98	0		Les.4627	Les.4835	-0.99	0.0001		Les.14877	Les.6439	0.99	0.0001		Les.24705	Les.9683	1	0		Les.2782	Les.5951	1	0
Les.14	Les.4988	1	0		Les.4299	Les.4988	1	0		Les.1889	Les.5922	-0.99	0		Les.11291	Les.1166	-1	0		Les.5118	Les.585	1	0		Les.10728	Les.11082	1	0
Les.10902	Les.422	0.99	0		Les.18349	Les.23586	0.99	0		Les.11546	Les.5217	0.99	0.0001		Les.16581	Les.4503	1	0		Les.13330	Les.7742	1	0		Les.3560	Les.3818	1	0
Les.25718	Les.5091	0.99	0		Les.16278	Les.7742	1	0		Les.7212	Les.8294	-0.99	0.0001		Les.231	Les.4594	0.99	0.0001		Les.127	Les.8791	1	0		Les.1185	Les.21023	1	0
Les.10347	Les.78	-0.98	0		Les.19120	Les.9845	-0.98	0		Les.137	Les.9932	-0.99	0.0002		Les.11144	Les.5915	1	0		Les.3590	Les.5363	-0.99	0		Les.19978	Les.8351	1	0
Les.12033	Les.96	-0.98	0		Les.12244	Les.15363	1	0		Les.11647	Les.14901	-0.99	0.0001		Les.4698	Les.8808	0.99	0		Les.15577	Les.3035	1	0		Les.1429	Les.4071	1	0
Les.2696	Les.4988	1	0		Les.17270	Les.5564	1	0		Les.15260	Les.2487	0.99	0.0002		Les.4982	Les.5264	1	0		Les.10976	Les.719	1	0		Les.2696	Les.5416	1	0
Les.4299	Les.4988	1	0		Les.13195	Les.6761	0.99	0		Les.2583	Les.5577	1	0		Les.17728	Les.8439	1	0		Les.23195	Les.5429	1	0		Les.3683	Les.6258	1	0
Les.22908	Les.8356	1	0.0007		Les.2655	Les.8961	1	0		Les.1691	Les.4633	1	0		Les.51	Les.8598	1	0		Les.3418	Les.467	-0.99	0		Les.103	Les.2069	1	0
Les.3509	Les.9551	1	0		Les.20029	Les.3671	0.99	0		Les.10657	Les.1862	0.99	0.0001		Les.2934	Les.3757	0.99	0		Les.1837	Les.5764	1	0		Les.3693	Les.4130	1	0
Les.22908	Les.2733	1	0		Les.10170	Les.1606	0.99	0		Les.11291	Les.1166	-1	0		Les.11516	Les.6111	0.99	0		Les.5012	Les.677	1	0		Les.5118	Les.5850	1	0
Les.6781	Les.7224	1	0		Les.7881	Les.928	-0.99	0		Les.10078	Les.10242	1	0		Les.10789	Les.6467	1	0		Les.3683	Les.6258	1	0		Les.17750	Les.88	1	0
Les.4473	Les.5091	1	0		Les.15779	Les.3039	-0.98	0		Les.421	Les.5061	0.99	0		Les.11647	Les.14901	-0.99	0.0001		Les.19284	Les.2782	1	0		Les.13553	Les.8709	1	0
Les.12244	Les.15363	1	0		Les.10363	Les.11911	1	0		Les.1443	Les.3456	0.99	0.0001		Les.10235	Les.3387	-0.99	0.0002		Les.20037	Les.88	1	0		Les.2863	Les.5764	1	0
Les.19635	Les.4986	0.99	0		Les.17096	Les.6074	-0.99	0		Les.11718	Les.15228	0.99	0		Les.10828	Les.6471	-0.99	0		Les.1044	Les.9936	1	0		Les.10230	Les.4364	1	0
Les.20029	Les.3671	0.99	0		Les.1344	Les.15363	1	0		Les.556	Les.6534	0.99	0.0001		Les.12293	Les.1923	-0.99	0.0001		Les.3756	Les.840	1	0		Les.1189	Les.5915	1	0
Les.1231	Les.3474	1	0		Les.10663	Les.7019	1	0		Les.12605	Les.24753	-0.99	0.0001		Les.12605	Les.24753	-0.99	0.0001		Les.13322	Les.13936	1	0		Les.11860	Les.19757	-0.99	0
Les.10170	Les.1606	0.99	0		Les.25718	Les.5091	0.99	0		Les.11405	Les.19688	0.99	0.0001		Les.13018	Les.25634	-0.99	0.0002		Les.20019	Les.7826	1	0		Les.14218	Les.23832	1	0
Les.15779	Les.3039	-0.98	0		Les.10215	Les.13400	0.99	0		Les.11718	Les.19422	-0.99	0		Les.5294	Les.8686	-0.99	0		Les.12258	Les.2734	-0.99	0		Les.3186	Les.6074	1	0
Les.2655	Les.8961	1	0		Les.3818	Les.960	1	0		Les.10536	Les.5212	0.99	0.0001		Les.4954	Les.5566	0.99	0.0002		Les.1185	Les.9132	1	0		Les.20388	Les.5343	1	0
Les.14058	Les.1714	0.99	0		Les.9132	Les.9722	-0.98	0		Les.14019	Les.2401	-0.99	0.0001		Les.11414	Les.2356	0.99	0.0001		Les.10463	Les.3732	1	0		Les.3647	Les.7608	1	0
Les.1072	Les.11911	1	0		Les.4089	Les.5168	0.99	0		Les.14662	Les.23362	0.99	0.0001		Les.1889	Les.5922	-0.99	0		Les.10728	Les.11082	1	0		Les.1183	Les.3128	1	0
Les.5516	Les.810	1	0		Les.13247	Les.2831	0.99	0		Les.12420	Les.4764	1	0		Les.311	Les.4909	-0.99	0.0001		Les.19978	Les.8351	1	0		Les.13330	Les.7724	1	0
Les.19299	Les.467	0.99	0		Les.170	Les.9613	-1	0		Les.300	Les.9833	-0.99	0		Les.22764	Les.2818	0.99	0.0002		Les.4317	Les.5343	1	0		Les.23453	Les.88	1	0
Les.21494	Les.3707	0.99	0		Les.3725	Les.4455	-0.98	0		Les.2934	Les.3757	0.99	0		Les.1818	Les.7715	1	0		Les.4071	Les.88	1	0		Les.1185	Les.9132	1	0
Les.5444	Les.5812	-0.98	0		Les.10987	Les.4685	1	0		Les.3820	Les.878	1	0		Les.19291	Les.5866	-0.99	0		Les.1429	Les.4071	1	0		Les.1837	Les.5935	1	0
Les.5158	Les.8911	1	0		Les.5295	Les.5646	0.99	0		Les.13319	Les.5781	0.99	0.0001		Les.4764	Les.4877	0.99	0		Les.13190	Les.9061	1	0		Les.21335	Les.2248	1	0
Les.3646	Les.945	-0.98	0		Les.1419	Les.19422	-0.99	0		Les.3251	Les.3361	0.99	0		Les.3053	Les.3199	0.99	0		Les.1183	Les.3128	1	0		Les.5012	Les.677	1	0
Les.385	Les.709	1	0		Les.10363	Les.1231	1	0		Les.19160	Les.5144	0.99	0.0001		Les.15421	Les.4503	0.99	0.0001		Les.12341	Les.19978	1	0		Les.23195	Les.5675	1	0
Les.17270	Les.5564	1	0		Les.10976	Les.12823	1	0		Les.10828	Les.5947	-0.99	0.0001		Les.3530	Les.5801	0.99	0.0001		Les.11860	Les.19647	-0.99	0		Les.17750	Les.3730	1	0
Les.10363	Les.13190	1	0		Les.19009	Les.19966	0.99	0		Les.14745	Les.4655	0.99	0.0001		Les.17027	Les.8351	0.99	0.0001		Les.12025	Les.6620	1	0		Les.681	Les.9132	1	0
Les.815	Les.8438	0.99	0		Les.4999	Les.5361	1	0		Les.11267	Les.7204	-0.99	0.0001		Les.12126	Les.3128	0.99	0.0001		Les.2863	Les.5764	1	0		Les.11023	Les.4705	-0.99	0
Les.13417	Les.25338	0.99	0		Les.10676	Les.5163	-0.98	0		Les.311	Les.4909	-0.99	0.0001		Les.5253	Les.58	-0.99	0.0001		Les.1122	Les.20295	1	0		Les.1864	Les.3726	-0.99	0
Les.12353	Les.2261	1	0		Les.16927	Les.4304	0.99	0		Les.271	Les.6877	0.99	0		Les.1591	Les.5621	0.99	0		Les.4039	Les.5112	1	0		Les.2060	Les.4170	1	0
Les.25671	Les.815	1	0		Les.3561	Les.4110	1	0		Les.1298	Les.4746	0.99	0.0001		Les.1049	Les.12697	-0.99	0.0001		Les.3186	Les.6074	1	0		Les.13190	Les.8980	1	0
Les.12961	Les.8776	1	0		Les.3114	Les.4013	-0.99	0		Les.12210	Les.1353	1	0		Les.20721	Les.6197	0.99	0		Les.1721	Les.23195	1	0		Les.3021	Les.3519	1	0
Les.170	Les.9613	-1	0		Les.11911	Les.4364	1	0		Les.5264	Les.6298	0.99	0.0001		Les.11680	Les.1751	-0.99	0.0001		Les.5343	Les.8351	1	0		Les.10976	Les.1185	1	0
Les.4115	Les.7353	1	0		Les.1776	Les.3816	1	0		Les.1373	Les.2029	0.99	0		Les.12210	Les.1353	1	0		Les.10976	Les.12025	1	0		Les.13093	Les.25117	1	0
Les.13247	Les.2831	0.99	0		Les.1606	Les.270	-0.98	0		Les.1591	Les.5621	0.99	0		Les.2458	Les.9177	1	0		Les.5121	Les.8802	1	0		Les.5343	Les.8351	1	0
Les.22717	Les.654	1	0		Les.815	Les.8438	0.99	0		Les.16962	Les.5291	-0.99	0.0001		Les.20721	Les.2817	-0.99	0.0001		Les.16464	Les.16613	1	0.0004		Les.23293	Les.3818	1	0
Les.5295	Les.5646	0.99	0		Les.10846	Les.19559	1	0		Les.10544	Les.13196	1	0		Les.3615	Les.5239	0.99	0.0001		Les.2782	Les.5951	1	0		Les.3299	Les.9790	-0.99	0
Les.3818	Les.960	1	0		Les.15761	Les.2947	-0.98	0		Les.1862	Les.9833	0.99	0.0001		Les.11115	Les.3677	1	0		Les.7947	Les.8083	-0.99	0		Les.20037	Les.351	1	0
Les.12341	Les.4106	1	0		Les.3509	Les.9551	1	0		Les.51	Les.8598	1	0		Les.15542	Les.25402	-0.99	0		Les.19115	Les.19917	1	0		Les.1492	Les.7278	1	0
Les.10987	Les.4685	1	0		Les.5516	Les.810	1	0		Les.13468	Les.1774	-0.99	0.0001		Les.12350	Les.16575	0.99	0.0001		Les.1185	Les.21023	1	0		Les.14218	Les.24351	1	0
Les.7162	Les.8599	0.99	0		Les.4485	Les.7726	-0.98	0		Les.5614	Les.7846	-1	0		Les.1864	Les.5253	-1	0		Les.1115	Les.8802	1	0		Les.13399	Les.5012	1	0
Les.12249	Les.4808	-0.99	0		Les.17625	Les.5150	1	0		Les.12165	Les.3515	0.99	0.0001		Les.10732	Les.11869	0.99	0.0001		Les.21023	Les.3818	1	0		Les.10052	Les.18491	1	0
Les.3087	Les.4503	0.99	0		Les.1166	Les.788	0.99	0		Les.2867	Les.6761	-0.99	0.0001		Les.17745	Les.6075	-0.99	0.0001		Les.3281	Les.7608	1	0		Les.10987	Les.3560	1	0
Les.10923	Les.21023	1	0		Les.2460	Les.5362	1	0		Les.10828	Les.6471	-0.99	0		Les.11572	Les.9790	-1	0		Les.14218	Les.23832	1	0		Les.1716	Les.677	1	0
Les.21494	Les.3732	0.99	0		Les.1606	Les.9622	1	0		Les.1331	Les.16459	-0.99	0.0001		Les.4399	Les.4520	-0.99	0		Les.2029	Les.3756	-1	0		Les.10663	Les.21009	1	0
Les.10676	Les.5163	-0.98	0		Les.25671	Les.8438	0.99	0		Les.2957	Les.8941	0.99	0.0001		Les.1123	Les.3633	1	0		Les.3021	Les.3519	1	0		Les.19115	Les.19917	1	0
Les.1231	Les.3503	1	0		Les.351	Les.5091	0.99	0		Les.4051	Les.4056	1	0		Les.5246	Les.74	0.99	0		Les.1716	Les.6908	1	0		Les.1837	Les.22799	1	0
Les.3460	Les.5715	0.99	0		Les.21168	Les.8665	-0.98	0		Les.1277	Les.13481	0.99	0.0001		Les.4627	Les.4835	-0.99	0.0001		Les.13399	Les.5012	1	0		Les.23453	Les.3186	1	0
Les.7881	Les.928	-0.99	0		Les.10846	Les.19569	0.99	0		Les.17728	Les.8439	1	0		Les.3251	Les.3361	0.99	0		Les.11002	Les.15929	1	0		Les.3475	Les.3680	1	0
Les.3503	Les.840	1	0		Les.4957	Les.968	-0.98	0		Les.12126	Les.3128	0.99	0.0001		Les.11376	Les.22920	1	0		Les.1344	Les.20019	1	0		Les.13786	Les.2095	1	0
Les.4089	Les.5168	0.99	0		Les.12882	Les.480	-0.98	0		Les.4909	Les.5605	0.99	0.0002		Les.10550	Les.3997	0.99	0.0001		Les.1650	Les.5049	1	0		Les.3519	Les.3647	1	0
Les.10663	Les.7019	1	0		Les.4545	Les.4794	-0.98	0		Les.17027	Les.8351	0.99	0.0001		Les.4126	Les.9511	0.99	0		Les.21335	Les.2254	1	0		Les.3985	Les.6436	-0.99	0
Les.17625	Les.6781	1	0		Les.2451	Les.3413	1	0		Les.3137	Les.4309	0.99	0		Les.19160	Les.5144	0.99	0.0001		Les.23076	Les.88	1	0.0776		Les.1122	Les.2069	1	0
Les.21168	Les.8665	-0.98	0		Les.10170	Les.874	1	0		Les.12293	Les.1923	-0.99	0.0001		Les.11414	Les.2368	0.99	0		Les.2733	Les.7608	1	0		Les.1399	Les.8709	1	0
Les.10846	Les.19559	1	0		Les.4473	Les.5091	1	0		Les.2671	Les.5629	-0.99	0.0001		Les.10474	Les.2850	1	0		Les.23453	Les.9745	1	0		Les.1224	Les.6620	1	0
Les.19115	Les.7947	-0.98	0		Les.1452	Les.881	1	0		Les.20721	Les.4490	-0.99	0		Les.11527	Les.7627	0.99	0.0001		Les.3756	Les.8439	1	0		Les.2863	Les.5935	1	0
Les.1008	Les.11911	1	0		Les.10466	Les.4222	0.99	0		Les.10189	Les.394	0.99	0.0002		Les.13043	Les.2922	0.99	0.0001		Les.1864	Les.3726	-0.99	0		Les.19284	Les.25633	1	0
Les.351	Les.5091	0.99	0		Les.19115	Les.7947	-0.98	0		Les.2300	Les.5183	-1	0		Les.6603	Les.8230	0.99	0		Les.3985	Les.6436	-0.99	0		Les.1857	Les.681	1	0
Les.42	Les.764	1	0		Les.22908	Les.2733	1	0		Les.14097	Les.9115	-0.99	0.0001		Les.13200	Les.3437	-0.99	0.0001		Les.10052	Les.2004	1	0		Les.4364	Les.5012	1	0
Les.1597	Les.19009	0.99	0		Les.21494	Les.3707	0.99	0		Les.12961	Les.8753	-0.99	0.0001		Les.11267	Les.7204	-0.99	0.0001		Les.103	Les.2069	1	0		Les.12258	Les.2734	-0.99	0
Les.17096	Les.6074	-0.99	0		Les.7162	Les.8599	0.99	0		Les.5480	Les.7251	-0.99	0		Les.2583	Les.5577	1	0		Les.3693	Les.4130	1	0		Les.1044	Les.9936	1	0
Les.22493	Les.5091	0.99	0		Les.2174	Les.945	-0.98	0		Les.1660	Les.5081	-0.99	0.0001		Les.497	Les.5761	0.99	0.0001		Les.10205	Les.20642	-0.99	0		Les.10463	Les.20037	1	0
Les.3561	Les.4110	1	0		Les.19635	Les.4986	0.99	0		Les.11115	Les.3677	1	0		Les.1211	Les.6074	1	0		Les.1492	Les.7278	1	0		Les.4039	Les.5112	1	0
Les.16927	Les.4304	0.99	0		Les.236	Les.3615	0.99	0		Les.3660	Les.9057	-0.99	0.0001		Les.16575	Les.5081	-0.99	0.0001		Les.3725	Les.5363	-0.99	0		Les.3281	Les.7608	1	0
Les.20263	Les.320	-0.98	0		Les.10097	Les.10431	-0.98	0		Les.4896	Les.634	0.99	0.0001		Les.19083	Les.8830	1	0		Les.3647	Les.7608	1	0		Les.5516	Les.7213	1	0
Les.12882	Les.480	-0.98	0		Les.16927	Les.7130	1	0		Les.1558	Les.3268	-0.99	0		Les.2508	Les.4688	0.99	0.0001		Les.4364	Les.4953	1	0		Les.3683	Les.834	1	0
Les.4545	Les.4794	-0.98	0		Les.5356	Les.9745	0.99	0		Les.25428	Les.2858	-0.99	0.0001		Les.5097	Les.6964	-0.99	0.0002		Les.1604	Les.4997	1	0		Les.19978	Les.3035	1	0
Les.5587	Les.852	1	0		Les.2655	Les.9195	1	0		Les.19959	Les.4840	0.99	0.0001		Les.7682	Les.9017	0.99	0		Les.14810	Les.19917	1	0		Les.13330	Les.7742	1	0
Les.13195	Les.6761	0.99	0		Les.10949	Les.17270	0.99	0		Les.16981	Les.25631	0.99	0.0002		Les.5480	Les.7251	-0.99	0		Les.1716	Les.7608	1	0		Les.14810	Les.19917	1	0
Les.25671	Les.8438	0.99	0		Les.12444	Les.22660	-1	0		Les.2004	Les.8097	0.99	0.0001		Les.1524	Les.16336	0.99	0		Les.22920	Les.7042	1	0		Les.13936	Les.8980	1	0
Les.18349	Les.4957	-0.98	0		Les.1015	Les.5150	1	0		Les.11016	Les.1707	-0.99	0.0002		Les.21615	Les.322	0.99	0.0001		Les.13936	Les.8980	1	0		Les.11994	Les.6871	-0.99	0
Les.10363	Les.13732	1	0		Les.22908	Les.852	1	0		Les.11414	Les.2356	0.99	0.0001		Les.2004	Les.8097	0.99	0.0001		Les.19978	Les.840	1	0		Les.15577	Les.3035	1	0
Les.619	Les.9402	-0.99	0		Les.25163	Les.9751	0.99	0		Les.5294	Les.8686	-0.99	0		Les.1914	Les.4896	0.99	0.0001		Les.14284	Les.2832	1	0		Les.12974	Les.4291	-1	0
Les.12353	Les.64	1	0		Les.10347	Les.78	-0.98	0		Les.15542	Les.25402	-0.99	0		Les.10078	Les.1034	1	0		Les.351	Les.5416	1	0		Les.2782	Les.6187	1	0
Les.12033	Les.9622	-0.99	0		Les.1072	Les.11911	1	0		Les.5246	Les.74	0.99	0		Les.4647	Les.6877	0.99	0.0001		Les.11565	Les.3330	1	0		Les.24351	Les.4522	1	0
Les.1072	Les.1231	1	0		Les.1231	Les.3474	1	0		Les.20053	Les.5858	-0.99	0.0001		Les.19409	Les.25402	0.99	0		Les.2696	Les.3479	1	0		Les.10923	Les.13553	1	0
Les.1443	Les.3017	1	0		Les.1443	Les.16568	1	0		Les.1123	Les.3633	1	0		Les.17676	Les.2139	1	0		Les.17750	Les.3730	1	0		Les.23453	Les.89	1	0
Les.495	Les.9589	0.99	0		Les.170	Les.9622	0.99	0		Les.14108	Les.21560	-0.99	0.0001		Les.19635	Les.5547	0.99	0		Les.20388	Les.5343	1	0		Les.22920	Les.7042	1	0
Les.10846	Les.19569	0.99	0		Les.1166	Les.8304	1	0		Les.4698	Les.8808	0.99	0		Les.2671	Les.5629	-0.99	0.0001		Les.1837	Les.5935	1	0		Les.4317	Les.5365	1	0
Les.170	Les.9622	0.99	0		Les.6086	Les.7726	-0.98	0		Les.2842	Les.8264	1	0		Les.4051	Les.4056	1	0		Les.2863	Les.5935	1	0		Les.2832	Les.4981	1	0
Les.4681	Les.7916	-0.98	0		Les.5158	Les.8911	1	0		Les.5321	Les.941	-0.99	0		Les.11718	Les.19422	-0.99	0		Les.3683	Les.834	1	0		Les.17750	Les.3732	1	0
Les.17625	Les.5150	1	0		Les.16278	Les.19244	1	0		Les.3832	Les.4698	-0.99	0.0002		Les.11115	Les.3693	1	0		Les.10463	Les.20037	1	0		Les.20019	Les.7826	1	0
Les.3725	Les.4455	-0.98	0		Les.22717	Les.654	1	0		Les.15228	Les.9751	1	0		Les.4899	Les.9729	-1	0		Les.10230	Les.438	1	0		Les.1650	Les.5049	1	0
Les.42	Les.7742	1	0		Les.12341	Les.4106	1	0		Les.11572	Les.9790	-1	0		Les.3660	Les.9057	-0.99	0.0001		Les.22886	Les.4999	1	0		Les.13328	Les.23323	1	0
Les.1818	Les.4522	0.99	0		Les.4885	Les.6447	-0.98	0		Les.10297	Les.24362	0.99	0.0001		Les.20338	Les.5601	0.99	0		Les.23293	Les.3818	1	0		Les.5121	Les.8988	1	0
Les.815	Les.9879	1	0		Les.15182	Les.9948	-0.98	0		Les.10789	Les.6467	1	0		Les.10491	Les.3560	0.99	0		Les.10976	Les.1224	1	0		Les.1606	Les.18349	-0.99	0
Les.1380	Les.14178	1	0		Les.687	Les.852	1	0		Les.13200	Les.3437	-0.99	0.0001		Les.11405	Les.19688	0.99	0.0001		Les.23164	Les.911	1	0		Les.3418	Les.467	-0.99	0
Les.1008	Les.1231	1	0		Les.12033	Les.9622	-0.99	0		Les.13500	Les.556	-0.99	0.0001		Les.10476	Les.5623	-0.99	0.0001		Les.1115	Les.8988	1	0		Les.20037	Les.89	1	0
Les.2174	Les.945	-0.98	0		Les.815	Les.9879	1	0		Les.19240	Les.3976	0.99	0.0002		Les.1506	Les.5522	-0.99	0		Les.3017	Les.3035	1	0		Les.23076	Les.88	1	0.0776
Les.22908	Les.852	1	0		Les.12961	Les.8776	1	0		Les.11144	Les.5915	1	0		Les.11482	Les.4360	-0.99	0		Les.3475	Les.3680	1	0		Les.22717	Les.5012	1	0
Les.1419	Les.19422	-0.99	0		Les.17625	Les.6781	1	0		Les.4917	Les.8585	0.99	0		Les.14847	Les.9729	0.99	0.0001		Les.3682	Les.7849	1	0		Les.19917	Les.3505	1	0
Les.1166	Les.788	0.99	0		Les.17096	Les.6460	-1	0		Les.12904	Les.7557	0.99	0.0001		Les.2867	Les.6761	-0.99	0.0001		Les.3035	Les.9745	1	0		Les.3756	Les.8439	1	0
Les.19286	Les.9291	0.99	0		Les.13945	Les.3618	-0.99	0		Les.17733	Les.6086	-1	0		Les.3697	Les.9090	0.99	0		Les.11326	Les.3458	1	0		Les.10976	Les.12025	1	0
Les.10976	Les.12823	1	0		Les.3070	Les.9879	1	0		Les.20721	Les.2817	-0.99	0.0001		Les.51	Les.8723	1	0		Les.309	Les.7724	1	0		Les.12286	Les.12341	1	0
Les.3563	Les.4040	-0.99	0		Les.15193	Les.5012	0.99	0		Les.4909	Les.5606	-0.99	0		Les.23421	Les.5125	-0.99	0.0001		Les.22799	Les.3693	1	0		Les.12341	Les.19978	1	0
Les.10215	Les.13400	0.99	0		Les.1429	Les.3959	1	0		Les.2458	Les.9300	0.99	0		Les.421	Les.5061	0.99	0		Les.3534	Les.7083	1	0		Les.1721	Les.22799	1	0
Les.1015	Les.5150	1	0		Les.10204	Les.2696	1	0		Les.11552	Les.14852	0.99	0.0001		Les.10242	Les.22637	1	0		Les.1851	Les.719	1	0		Les.10463	Les.3732	1	0
Les.12249	Les.4865	-0.98	0		Les.21494	Les.3732	0.99	0		Les.20721	Les.6197	0.99	0		Les.13468	Les.1774	-0.99	0.0001		Les.1721	Les.23427	1	0		Les.13190	Les.9061	1	0
Les.2451	Les.3413	1	0		Les.3584	Les.6074	0.99	0		Les.1524	Les.16336	0.99	0		Les.4399	Les.4524	0.99	0.0001		Les.3774	Les.7202	-0.99	0		Les.2121	Les.4705	-0.99	0
Les.11832	Les.7729	-0.98	0		Les.10294	Les.18349	-0.98	0		Les.1518	Les.15577	-0.99	0		Les.1786	Les.3509	0.99	0.0001		Les.14218	Les.24351	1	0		Les.13093	Les.25188	1	0
Les.234	Les.3413	1	0		Les.267	Les.4513	0.99	0		Les.13043	Les.2922	0.99	0.0001		Les.4618	Les.5139	0.99	0.0001		Les.10976	Les.7213	1	0		Les.309	Les.7724	1	0
Les.231	Les.327	-0.98	0		Les.3087	Les.4503	0.99	0		Les.12350	Les.1660	0.99	0.0001		Les.11260	Les.23353	0.99	0		Les.1837	Les.22799	1	0		Les.3035	Les.9745	1	0
Les.9132	Les.9808	0.99	0		Les.12434	Les.815	0.99	0		Les.13138	Les.2817	-0.99	0.0001		Les.12728	Les.2105	-0.99	0.0001		Les.1122	Les.2069	1	0		Les.22799	Les.3693	1	0
Les.3503	Les.848	1	0		Les.12353	Les.22651	1	0		Les.4899	Les.9729	-1	0		Les.5462	Les.5584	-1	0		Les.2121	Les.4705	-0.99	0		Les.5365	Les.8439	1	0
Les.12353	Les.22651	1	0		Les.1757	Les.7843	0.99	0		Les.5167	Les.7828	1	0		Les.1531	Les.1691	-0.99	0		Les.19917	Les.3505	1	0		Les.3479	Les.677	1	0
Les.2209	Les.3152	0.99	0		Les.12249	Les.4808	-0.99	0		Les.4399	Les.4520	-0.99	0		Les.16476	Les.21870	0.99	0.0001		Les.2863	Les.6258	1	0		Les.2296	Les.9177	1	0
Les.1614	Les.19286	-0.99	0		Les.10363	Les.13190	1	0		Les.19291	Les.5866	-0.99	0		Les.10736	Les.9816	-0.99	0.0002		Les.1189	Les.8498	1	0		Les.10362	Les.12143	-0.99	0
Les.2061	Les.5536	1	0		Les.1380	Les.14178	1	0		Les.1781	Les.7748	0.99	0.0002		Les.19569	Les.7731	0.99	0.0001		Les.23453	Les.3273	1	0		Les.2863	Les.6258	1	0
Les.1072	Les.13190	1	0		Les.1439	Les.3299	0.99	0		Les.19635	Les.5547	0.99	0		Les.3157	Les.4373	0.99	0.0001		Les.25248	Les.9132	1	0		Les.3017	Les.3177	1	0
Les.1061	Les.3397	1	0		Les.42	Les.764	1	0		Les.4764	Les.4877	0.99	0		Les.1298	Les.4746	0.99	0.0001		Les.19978	Les.3035	1	0		Les.12025	Les.6620	1	0
Les.1439	Les.3299	0.99	0		Les.1344	Les.5564	1	0		Les.17778	Les.866	1	0		Les.5321	Les.941	-0.99	0		Les.17750	Les.89	1	0		Les.10205	Les.20642	-0.99	0
Les.1008	Les.13190	1	0		Les.3519	Les.5715	1	0		Les.7449	Les.9057	-0.99	0.0001		Les.3766	Les.6861	1	0		Les.4953	Les.5263	1	0		Les.14284	Les.2832	1	0
Les.17116	Les.4463	-0.99	0		Les.385	Les.815	1	0		Les.5706	Les.9790	-0.99	0		Les.5244	Les.9564	-0.99	0.0002		Les.10052	Les.2106	1	0		Les.10209	Les.4865	-0.99	0
Les.4957	Les.968	-0.98	0		Les.23328	Les.2688	1	0		Les.22764	Les.2818	0.99	0.0002		Les.1346	Les.7041	0.99	0.0001		Les.5118	Les.5850	1	0		Les.4071	Les.88	1	0
Les.25163	Les.9751	0.99	0		Les.495	Les.9589	0.99	0		Les.1049	Les.12697	-0.99	0.0001		Les.10828	Les.5947	-0.99	0.0001		Les.23195	Les.5675	1	0		Les.351	Les.5416	1	0
Les.3099	Les.3337	1	0		Les.1231	Les.3503	1	0		Les.6603	Les.8230	0.99	0		Les.14097	Les.9115	-0.99	0.0001		Les.1857	Les.681	1	0		Les.16464	Les.16613	1	0.0004
Les.10294	Les.18349	-0.98	0		Les.3503	Les.840	1	0		Les.10474	Les.2850	1	0		Les.17733	Les.6086	-1	0		Les.10987	Les.3676	1	0		Les.13322	Les.14517	1	0
Les.10170	Les.874	1	0		Les.2696	Les.4988	1	0		Les.17745	Les.6075	-0.99	0.0001		Les.5393	Les.8439	1	0		Les.13330	Les.8802	1	0		Les.14122	Les.17792	1	0
Les.3816	Les.6620	1	0		Les.13330	Les.3397	1	0		Les.4954	Les.5566	0.99	0.0002		Les.4301	Les.4844	-0.99	0		Les.3464	Les.951	1	0		Les.15184	Les.3560	1	0
Les.1429	Les.3959	1	0		Les.214	Les.23832	0.99	0		Les.10209	Les.4258	0.99	0.0001		Les.1443	Les.3456	0.99	0.0001		Les.5120	Les.677	1	0		Les.1606	Les.7065	1	0
Les.19070	Les.8422	1	0		Les.10466	Les.4274	1	0		Les.23421	Les.5125	-0.99	0.0001		Les.2407	Les.2605	0.99	0		Les.5343	Les.840	1	0		Les.19978	Les.840	1	0
Les.10466	Les.4222	0.99	0		Les.2841	Les.4567	-0.98	0		Les.10491	Les.3560	0.99	0		Les.11016	Les.1707	-0.99	0.0002		Les.4039	Les.5120	1	0		Les.19077	Les.2674	-0.99	0
Les.1606	Les.9622	1	0		Les.11527	Les.6504	-0.98	0		Les.1211	Les.6074	1	0		Les.10850	Les.8104	-0.99	0		Les.10362	Les.3319	-1	0		Les.20388	Les.5365	1	0
Les.11079	Les.22700	1	0		Les.22493	Les.5091	0.99	0		Les.16476	Les.9112	1	0		Les.12350	Les.1660	0.99	0.0001		Les.21335	Les.22562	1	0		Les.5120	Les.677	1	0
Les.4965	Les.5506	-0.98	0		Les.2655	Les.951	1	0		Les.1864	Les.5253	-1	0		Les.10536	Les.5215	-0.99	0		Les.1399	Les.8709	1	0		Les.1115	Les.8802	1	0
Les.15193	Les.5012	0.99	0		Les.10415	Les.513	-0.98	0		Les.19114	Les.6965	0.99	0.0001		Les.3749	Les.643	0.99	0		Les.2782	Les.6187	1	0		Les.3464	Les.951	1	0
Les.16278	Les.19244	1	0		Les.42	Les.7742	1	0		Les.15761	Les.2260	0.99	0.0002		Les.13500	Les.556	-0.99	0.0001		Les.13093	Les.25117	1	0		Les.25182	Les.25633	1	0
Les.12353	Les.22717	1	0		Les.11832	Les.7729	-0.98	0		Les.22798	Les.7489	0.99	0		Les.18606	Les.7947	0.99	0.0001		Les.12974	Les.4291	-1	0		Les.1716	Les.6908	1	0
Les.14178	Les.2847	1	0		Les.619	Les.9402	-0.99	0		Les.11115	Les.3693	1	0		Les.13364	Les.3348	-0.99	0.0002		Les.25182	Les.25633	1	0		Les.4110	Les.9649	1	0
Les.2655	Les.9195	1	0		Les.4115	Les.7353	1	0		Les.10550	Les.3997	0.99	0.0001		Les.10663	Les.6749	-0.99	0.0001		Les.13322	Les.14517	1	0		Les.1182	Les.1464	-0.99	0
Les.2959	Les.5081	0.99	0		Les.3816	Les.6620	1	0		Les.5450	Les.6748	-0.99	0.0001		Les.3701	Les.7748	-0.99	0.0001		Les.15577	Les.3177	1	0		Les.10987	Les.3676	1	0
Les.10415	Les.513	-0.98	0		Les.3523	Les.8805	0.99	0		Les.2004	Les.8228	1	0		Les.11301	Les.12593	1	0		Les.1762	Les.4097	1	0		Les.10648	Les.6074	1	0
Les.21891	Les.5516	0.99	0		Les.1510	Les.5208	-0.98	0		Les.3697	Les.9090	0.99	0		Les.3615	Les.5245	0.99	0.0001		Les.2029	Les.3983	-1	0		Les.3319	Les.4627	-0.99	0
Les.100	Les.16613	1	0		Les.10204	Les.2733	1	0		Les.3373	Les.5141	-0.99	0.0001		Les.12579	Les.14833	-0.99	0.0001		Les.19077	Les.2674	-0.99	0		Les.10052	Les.2004	1	0
Les.1714	Les.5715	1	0		Les.19744	Les.2896	0.99	0		Les.10954	Les.3173	0.99	0.0001		Les.14108	Les.21560	-0.99	0.0001		Les.13936	Les.9061	1	0		Les.21335	Les.2254	1	0
Les.6086	Les.7726	-0.98	0		Les.11336	Les.2713	-0.99	0		Les.12849	Les.9553	-0.99	0.0001		Les.10517	Les.3011	0.99	0.0001		Les.2380	Les.3458	1	0		Les.17750	Les.89	1	0
Les.22651	Les.4274	1	0		Les.1008	Les.11911	1	0		Les.1914	Les.4896	0.99	0.0001		Les.4962	Les.8367	-1	0		Les.23076	Les.89	1	0		Les.23195	Les.5764	1	0
Les.687	Les.852	1	0		Les.12353	Les.64	1	0		Les.3702	Les.820	-0.99	0.0001		Les.5450	Les.6748	-0.99	0.0001		Les.479	Les.8980	1	0		Les.1716	Les.7608	1	0
Les.2841	Les.4567	-0.98	0		Les.19286	Les.9291	0.99	0		Les.1506	Les.5522	-0.99	0		Les.5614	Les.7846	-1	0		Les.12286	Les.4039	1	0		Les.2029	Les.3756	-1	0
Les.270	Les.9833	-0.98	0		Les.327	Les.4941	-0.99	0		Les.16575	Les.5081	-0.99	0.0001		Les.11572	Les.3534	1	0		Les.5365	Les.8439	1	0		Les.1185	Les.21224	1	0.0415
Les.21023	Les.8356	1	0		Les.12353	Les.22717	1	0		Les.11414	Les.2368	0.99	0		Les.25635	Les.4274	0.99	0.0001		Les.13400	Les.626	1	0		Les.19284	Les.25675	1	0
Les.3816	Les.6781	1	0		Les.1757	Les.2809	1	0		Les.4877	Les.859	1	0		Les.3137	Les.4309	0.99	0		Les.20037	Les.89	1	0		Les.10663	Les.5263	1	0
Les.11336	Les.2713	-0.99	0		Les.1451	Les.1743	0.99	0		Les.16476	Les.21870	0.99	0.0001		Les.4695	Les.5599	0.99	0.0002		Les.10463	Les.3756	1	0		Les.11002	Les.15929	1	0
Les.12444	Les.22660	-1	0		Les.231	Les.327	-0.98	0		Les.12728	Les.2105	-0.99	0.0001		Les.19950	Les.7862	-1	0		Les.11149	Les.1635	-0.99	0		Les.1851	Les.719	1	0
Les.19326	Les.7742	1	0		Les.13931	Les.8804	-0.98	0		Les.12579	Les.14833	-0.99	0.0001		Les.4766	Les.6100	1	0		Les.4317	Les.5365	1	0		Les.22886	Les.4999	1	0
Les.12434	Les.815	0.99	0		Les.1061	Les.3397	1	0		Les.11527	Les.7627	0.99	0.0001		Les.19240	Les.3976	0.99	0.0002		Les.3519	Les.3647	1	0		Les.479	Les.8980	1	0
Les.5158	Les.8988	0.99	0		Les.13434	Les.3959	1	0		Les.3011	Les.58	0.99	0		Les.5706	Les.9790	-0.99	0		Les.2019	Les.9839	1	0		Les.10663	Les.2186	1	0
Les.10949	Les.17270	0.99	0		Les.1818	Les.4522	0.99	0		Les.22637	Les.815	1	0		Les.10975	Les.4490	0.99	0.0001		Les.10870	Les.12837	-0.99	0		Les.1837	Les.23195	1	0
Les.19966	Les.2380	1	0		Les.10987	Les.4874	1	0		Les.10078	Les.1034	1	0		Les.10189	Les.394	0.99	0.0002		Les.12341	Les.8351	1	0		Les.10513	Les.17792	1	0
Les.3707	Les.9195	1	0		Les.3503	Les.848	1	0		Les.1786	Les.3509	0.99	0.0001		Les.1781	Les.7748	0.99	0.0002		Les.681	Les.9132	1	0		Les.13936	Les.9061	1	0
Les.17096	Les.6460	-1	0		Les.11079	Les.22700	1	0		Les.3498	Les.3752	1	0		Les.1882	Les.4830	-0.99	0		Les.3560	Les.4110	1	0		Les.10976	Les.1224	1	0
Les.385	Les.815	1	0		Les.5587	Les.852	1	0		Les.1416	Les.14554	0.99	0.0001		Les.1182	Les.2782	0.99	0		Les.17750	Les.3732	1	0		Les.25182	Les.25675	1	0
Les.6781	Les.860	1	0		Les.3563	Les.4040	-0.99	0		Les.4126	Les.9511	0.99	0		Les.21494	Les.9839	1	0		Les.13328	Les.23323	1	0		Les.1399	Les.9808	1	0
Les.10987	Les.4874	1	0		Les.1614	Les.19286	-0.99	0		Les.51	Les.8723	1	0		Les.13374	Les.643	0.99	0.0001		Les.20019	Les.7849	1	0		Les.12341	Les.8351	1	0
Les.10363	Les.16278	1	0		Les.3816	Les.6781	1	0		Les.19409	Les.25402	0.99	0		Les.1373	Les.2029	0.99	0		Les.4110	Les.9649	1	0		Les.19115	Les.4705	-0.99	0
Les.11616	Les.11757	-0.98	0		Les.2934	Les.4222	0.99	0		Les.13374	Les.643	0.99	0.0001		Les.16019	Les.8797	0.99	0.0001		Les.309	Les.7742	1	0		Les.10987	Les.15184	1	0
Les.11527	Les.6504	-0.98	0		Les.13281	Les.25629	-0.98	0		Les.5293	Les.8367	0.99	0.0001		Les.3488	Les.3609	-0.99	0.0001		Les.25182	Les.25675	1	0		Les.3534	Les.7083	1	0
Les.1380	Les.1429	1	0		Les.129	Les.4075	1	0		Les.11667	Les.4710	0.99	0.0001		Les.5264	Les.6298	0.99	0.0001		Les.5012	Les.6908	1	0		Les.5118	Les.5951	1	0
Les.16613	Les.756	1	0		Les.230	Les.9932	-0.98	0		Les.10736	Les.9816	-0.99	0.0002		Les.11667	Les.4710	0.99	0.0001		Les.10663	Les.21009	1	0		Les.6436	Les.9714	-0.99	0
Les.11911	Les.4685	1	0		Les.1597	Les.19009	0.99	0		Les.19372	Les.2029	-0.99	0.0001		Les.17778	Les.866	1	0		Les.1776	Les.4050	1	0		Les.1115	Les.8988	1	0
Les.1225	Les.1443	1	0		Les.14	Les.1443	1	0		Les.11699	Les.1841	-0.99	0.0001		Les.12667	Les.15799	-0.99	0.0001		Les.1185	Les.21224	1	0.0415		Les.2696	Les.3479	1	0
Les.127	Les.7002	-0.98	0		Les.20263	Les.320	-0.98	0		Les.3157	Les.4373	0.99	0.0001		Les.20053	Les.5858	-0.99	0.0001		Les.2733	Les.3035	1	0		Les.1606	Les.19115	1	0
Les.20295	Les.2934	0.99	0		Les.1225	Les.1443	1	0		Les.14847	Les.9729	0.99	0.0001		Les.2004	Les.8228	1	0		Les.17792	Les.5516	1	0		Les.10230	Les.438	1	0
Les.13328	Les.9132	0.99	0		Les.270	Les.9833	-0.98	0		Les.5462	Les.5584	-1	0		Les.15053	Les.9116	0.99	0.0001		Les.3281	Les.7842	1	0		Les.20037	Les.3519	1	0
Les.1510	Les.5208	-0.98	0		Les.6781	Les.860	1	0		Les.11754	Les.21902	0.99	0		Les.11581	Les.12961	0.99	0.0001		Les.1115	Les.951	1	0		Les.10463	Les.20115	1	0
Les.1429	Les.4037	1	0		Les.19303	Les.4455	0.99	0		Les.5097	Les.6964	-0.99	0.0002		Les.24351	Les.8896	1	0		Les.4929	Les.5291	1	0		Les.1837	Les.6258	1	0
Les.13234	Les.4472	-0.99	0		Les.206	Les.9932	-0.98	0		Les.4301	Les.4844	-0.99	0		Les.1256	Les.19160	0.99	0.0001		Les.20388	Les.5365	1	0		Les.25248	Les.9132	1	0
Les.21023	Les.852	1	0		Les.12434	Les.8438	0.99	0		Les.1226	Les.2692	0.99	0.0001		Les.4727	Les.700	-0.99	0		Les.1716	Les.7842	1	0		Les.10230	Les.12286	1	0
Les.1443	Les.16568	1	0		Les.15193	Les.5032	0.99	0		Les.10663	Les.6749	-0.99	0.0001		Les.11552	Les.14852	0.99	0.0001		Les.1189	Les.8911	1	0		Les.4039	Les.5120	1	0
Les.10976	Les.5564	1	0		Les.3047	Les.981	-0.98	0		Les.1500	Les.15471	-0.99	0.0001		Les.2300	Les.5183	-1	0		Les.2832	Les.4981	1	0		Les.3017	Les.3186	1	0
Les.234	Les.3561	1	0		Les.3099	Les.3337	1	0		Les.12514	Les.8939	0.99	0.0001		Les.3770	Les.5673	0.99	0.0001		Les.22920	Les.4110	1	0		Les.2782	Les.6373	1	0
Les.19303	Les.4455	0.99	0		Les.16613	Les.756	1	0		Les.4051	Les.4116	1	0		Les.11667	Les.7386	0.99	0.0001		Les.15182	Les.23819	1	0		Les.18463	Les.5293	-0.99	0
Les.4299	Les.5091	0.99	0		Les.1429	Les.4037	1	0		Les.1780	Les.5215	1	0		Les.10473	Les.5443	-0.99	0.0001		Les.3479	Les.677	1	0		Les.13239	Les.25121	-0.99	0
Les.19433	Les.20322	-0.99	0		Les.234	Les.3413	1	0		Les.3378	Les.4633	-1	0		Les.1567	Les.3044	0.99	0.0001		Les.22700	Les.4317	1	0		Les.2733	Les.3035	1	0
Les.2633	Les.4924	1	0		Les.18349	Les.4964	-0.98	0		Les.20053	Les.5865	1	0		Les.2151	Les.3328	1	0		Les.16464	Les.677	1	0		Les.3525	Les.4764	-0.99	0
Les.3584	Les.6074	0.99	0		Les.10363	Les.13732	1	0		Les.1531	Les.1691	-0.99	0		Les.7143	Les.7322	-1	0		Les.12286	Les.12341	1	0		Les.12286	Les.4039	1	0
Les.334	Les.3792	0.99	0		Les.4089	Les.5192	1	0		Les.19569	Les.7731	0.99	0.0001		Les.5154	Les.9084	0.99	0		Les.10209	Les.4865	-0.99	0		Les.309	Les.7742	1	0
Les.4106	Les.906	1	0		Les.14178	Les.2847	1	0		Les.1487	Les.4600	0.99	0.0002		Les.4909	Les.5605	0.99	0.0002		Les.12288	Les.19139	-0.99	0		Les.1189	Les.8498	1	0
Les.10204	Les.2696	1	0		Les.4681	Les.7916	-0.98	0		Les.3749	Les.643	0.99	0		Les.16179	Les.9616	-0.99	0.0001		Les.6436	Les.9714	-0.99	0		Les.11326	Les.3458	1	0
Les.1166	Les.8304	1	0		Les.334	Les.3792	0.99	0		Les.10242	Les.22637	1	0		Les.19114	Les.6965	0.99	0.0001		Les.18463	Les.4618	-0.99	0		Les.2733	Les.7842	1	0
Les.1451	Les.1743	0.99	0		Les.11331	Les.13426	-0.99	0		Les.10189	Les.3962	0.99	0		Les.13399	Les.5269	-0.99	0.0002		Les.3464	Les.960	1	0		Les.15184	Les.3676	1	0
Les.10466	Les.4274	1	0		Les.187	Les.4922	-0.99	0		Les.11260	Les.23353	0.99	0		Les.12904	Les.7557	0.99	0.0001		Les.3525	Les.4764	-0.99	0		Les.5343	Les.840	1	0
Les.3523	Les.8805	0.99	0		Les.22682	Les.22886	1	0		Les.16179	Les.9616	-0.99	0.0001		Les.1558	Les.3268	-0.99	0		Les.11244	Les.14810	1	0		Les.19284	Les.2782	1	0
Les.19000	Les.8745	-0.98	0		Les.13234	Les.4472	-0.99	0		Les.10476	Les.5623	-0.99	0.0001		Les.2458	Les.9300	0.99	0		Les.10463	Les.20115	1	0		Les.10052	Les.2106	1	0
Les.19026	Les.3747	0.99	0		Les.11873	Les.14810	-0.98	0		Les.3348	Les.9729	-0.99	0.0001		Les.13043	Les.2934	1	0		Les.173	Les.7130	1	0		Les.677	Les.7842	1	0
Les.100	Les.17242	1	0		Les.2959	Les.5081	0.99	0		Les.10517	Les.3011	0.99	0.0001		Les.1864	Les.2941	-1	0		Les.4364	Les.5012	1	0		Les.3774	Les.7202	-0.99	0
Les.1061	Les.3460	0.99	0		Les.13739	Les.19336	0.99	0		Les.10975	Les.4490	0.99	0.0001		Les.11598	Les.2513	0.99	0.0001		Les.11079	Les.13945	-0.99	0		Les.4929	Les.5291	1	0
Les.10431	Les.23003	-0.98	0		Les.1944	Les.6620	1	0		Les.12904	Les.3204	-0.99	0.0001		Les.5564	Les.9615	1	0		Les.14475	Les.15182	1	0		Les.13330	Les.8802	1	0
Les.18349	Les.4964	-0.98	0		Les.1072	Les.1231	1	0		Les.2979	Les.3215	0.99	0.0001		Les.4720	Les.6137	-0.99	0.0002		Les.1837	Les.23195	1	0		Les.23453	Les.3273	1	0
Les.2061	Les.5675	1	0		Les.12970	Les.14343	0.99	0		Les.10189	Les.10764	-0.99	0.0001		Les.2306	Les.6471	-0.99	0.0001		Les.23195	Les.5764	1	0		Les.3693	Les.4132	1	0.058
Les.5995	Les.5996	0.99	0		Les.10588	Les.13931	0.99	0		Les.5393	Les.8439	1	0		Les.1500	Les.15471	-0.99	0.0001		Les.19468	Les.3627	-0.99	0		Les.12560	Les.19399	1	0
Les.129	Les.4075	1	0		Les.1153	Les.206	1	0		Les.4069	Les.8942	0.99	0		Les.4738	Les.5214	1	0		Les.19244	Les.2068	1	0.0495		Les.16945	Les.17778	1	0
Les.1344	Les.15363	1	0		Les.10204	Les.2782	1	0.0002		Les.2151	Les.3328	1	0		Les.7212	Les.8294	-0.99	0.0001		Les.10362	Les.12143	-0.99	0		Les.23076	Les.89	1	0
Les.12341	Les.4110	1	0		Les.10431	Les.23003	-0.98	0		Les.17676	Les.2139	1	0		Les.11754	Les.21902	0.99	0		Les.11002	Les.4317	1	0		Les.15182	Les.23819	1	0
Les.1558	Les.1609	0.99	0		Les.4965	Les.5506	-0.98	0		Les.3701	Les.7748	-0.99	0.0001		Les.3702	Les.820	-0.99	0.0001		Les.1224	Les.6620	1	0		Les.23164	Les.911	1	0
Les.11342	Les.9132	1	0		Les.4522	Les.5715	0.99	0		Les.14	Les.3674	-0.99	0.0001		Les.3373	Les.5141	-0.99	0.0001		Les.1182	Les.1464	-0.99	0		Les.3683	Les.9565	1	0
Les.2286	Les.5506	-0.98	0		Les.19070	Les.8422	1	0		Les.4568	Les.9818	1	0		Les.2229	Les.661	0.99	0.0001		Les.11156	Les.4268	-0.99	0		Les.10902	Les.4318	1	0
Les.13945	Les.3618	-0.99	0		Les.1008	Les.1231	1	0		Les.11799	Les.1541	-1	0		Les.14557	Les.5169	0.99	0.0001		Les.12286	Les.4071	1	0		Les.23195	Les.5935	1	0
Les.13412	Les.661	-0.98	0		Les.2286	Les.5506	-0.98	0		Les.2920	Les.5623	-0.99	0.0001		Les.1862	Les.2712	-0.99	0		Les.7554	Les.9930	-0.99	0		Les.13322	Les.16479	1	0
Les.11134	Les.19286	0.99	0		Les.1310	Les.2933	0.99	0		Les.10569	Les.19902	-0.99	0		Les.3990	Les.5193	-1	0		Les.10663	Les.5263	1	0		Les.3460	Les.3590	1	0
Les.12970	Les.14343	0.99	0		Les.3701	Les.7344	1	0		Les.3615	Les.5245	0.99	0.0001		Les.16981	Les.25631	0.99	0.0002		Les.1851	Les.7213	1	0		Les.3464	Les.960	1	0
Les.12434	Les.8438	0.99	0		Les.11616	Les.11757	-0.98	0		Les.1882	Les.4830	-0.99	0		Les.11346	Les.6651	-1	0		Les.16464	Les.1701	1	0		Les.10976	Les.12244	1	0
Les.874	Les.9613	-0.98	0		Les.2061	Les.5536	1	0		Les.5467	Les.8669	-0.99	0		Les.5293	Les.8367	0.99	0.0001		Les.3017	Les.3186	1	0		Les.10870	Les.12837	-0.99	0
Les.13931	Les.4040	0.99	0		Les.4299	Les.5091	0.99	0		Les.4399	Les.4524	0.99	0.0001		Les.22637	Les.815	1	0		Les.18463	Les.5293	-0.99	0		Les.173	Les.7130	1	0
Les.3070	Les.9879	1	0		Les.12434	Les.9879	0.99	0		Les.1091	Les.4696	-0.99	0.0001		Les.2013	Les.394	0.99	0		Les.2380	Les.3459	1	0		Les.10463	Les.3756	1	0
Les.42	Les.840	1	0		Les.21891	Les.5516	0.99	0		Les.1889	Les.5950	0.99	0.0001		Les.1780	Les.5215	1	0		Les.2254	Les.3682	1	0		Les.15577	Les.3177	1	0
Les.1186	Les.3099	-0.99	0		Les.5168	Les.5192	0.99	0		Les.10850	Les.8104	-0.99	0		Les.15761	Les.2260	0.99	0.0002		Les.3683	Les.9565	1	0		Les.14218	Les.3523	1	0
Les.1757	Les.2809	1	0		Les.9132	Les.9808	0.99	0		Les.12667	Les.15799	-0.99	0.0001		Les.10297	Les.24362	0.99	0.0001		Les.5516	Les.7826	1	0		Les.1721	Les.23195	1	0
Les.3534	Les.5672	0.99	0		Les.17747	Les.9402	-0.98	0		Les.4051	Les.4118	1	0		Les.10954	Les.3173	0.99	0.0001		Les.13322	Les.16479	1	0		Les.1762	Les.4097	1	0
Les.11873	Les.14810	-0.98	0		Les.1614	Les.8457	-0.98	0		Les.15053	Les.9116	0.99	0.0001		Les.20942	Les.8135	1	0		Les.13397	Les.3150	-0.99	0		Les.4364	Les.5112	1	0
Les.19966	Les.2460	1	0		Les.127	Les.7002	-0.98	0		Les.1324	Les.3141	0.99	0.0001		Les.1000	Les.10491	0.99	0		Les.10463	Les.3983	1	0		Les.22920	Les.5516	1	0
Les.3503	Les.8709	1	0		Les.19744	Les.2923	0.99	0		Les.11193	Les.2425	-1	0		Les.5467	Les.8669	-0.99	0		Les.15184	Les.3560	1	0		Les.14475	Les.15182	1	0
Les.13234	Les.4513	-0.99	0		Les.19326	Les.7742	1	0		Les.21494	Les.9839	1	0		Les.4926	Les.9057	-0.99	0.0001		Les.2782	Les.6373	1	0		Les.13400	Les.626	1	0
Les.14058	Les.1721	0.99	0		Les.1231	Les.3560	0.99	0		Les.1182	Les.2782	0.99	0		Les.556	Les.6534	0.99	0.0001		Les.5121	Les.8988	1	0		Les.19244	Les.2060	1	0
Les.3186	Les.9729	0.99	0		Les.17096	Les.7087	-1	0		Les.12199	Les.4591	-0.99	0.0001		Les.12186	Les.859	0.99	0.0001		Les.10870	Les.6929	1	0		Les.3330	Les.3725	1	0
Les.5158	Les.9037	0.99	0		Les.1166	Les.8523	1	0		Les.11482	Les.4360	-0.99	0		Les.11574	Les.4503	-0.99	0.0001		Les.25561	Les.5616	-0.99	0		Les.12434	Les.8802	1	0
Les.11016	Les.19790	-0.98	0		Les.11071	Les.11646	-0.99	0		Les.16019	Les.8797	0.99	0.0001		Les.5397	Les.6439	1	0		Les.10923	Les.13553	1	0		Les.1115	Les.951	1	0
Les.3519	Les.5715	1	0		Les.10760	Les.7935	-0.98	0		Les.16772	Les.19409	0.99	0		Les.10189	Les.10764	-0.99	0.0001		Les.10362	Les.7278	1	0		Les.3519	Les.3730	1	0
Les.11860	Les.13931	0.99	0		Les.17725	Les.19861	-0.99	0		Les.14477	Les.5127	-0.99	0		Les.6806	Les.9951	0.99	0.0001		Les.1837	Les.6258	1	0		Les.25182	Les.2782	1	0
Les.170	Les.9714	-0.98	0		Les.1008	Les.13190	1	0		Les.2407	Les.2605	0.99	0		Les.13200	Les.3454	-0.99	0.0001		Les.17733	Les.2248	1	0		Les.11149	Les.1635	-0.99	0
Les.1944	Les.6620	1	0		Les.13434	Les.4037	1	0		Les.3498	Les.38	0.99	0		Les.2513	Les.5341	0.99	0		Les.22700	Les.4364	1	0		Les.13093	Les.25540	1	0
Les.7731	Les.96	-0.98	0		Les.11860	Les.13931	0.99	0		Les.11301	Les.12593	1	0		Les.10726	Les.5763	-0.99	0.0001		Les.11326	Les.3459	1	0		Les.11002	Les.4317	1	0
Les.22717	Les.687	1	0		Les.1225	Les.1453	-1	0		Les.1998	Les.4309	0.99	0		Les.2979	Les.3215	0.99	0.0001		Les.10	Les.9722	-0.99	0		Les.1776	Les.4050	1	0
Les.267	Les.4513	0.99	0		Les.19966	Les.2380	1	0		Les.19950	Les.7862	-1	0		Les.3378	Les.4633	-1	0		Les.4039	Les.5263	1	0		Les.1492	Les.7731	-0.99	0
Les.3114	Les.4013	-0.99	0		Les.5158	Les.8988	0.99	0		Les.5154	Les.9084	0.99	0		Les.13138	Les.2817	-0.99	0.0001		Les.3460	Les.3590	1	0		Les.5012	Les.6908	1	0
Les.10363	Les.16424	1	0		Les.200	Les.3509	0.99	0		Les.13018	Les.25688	0.99	0.0002		Les.4069	Les.5547	0.99	0.0001		Les.22920	Les.7083	1	0		Les.20019	Les.7849	1	0
Les.3707	Les.951	1	0		Les.16278	Les.19326	1	0		Les.14557	Les.5169	0.99	0.0001		Les.5865	Les.6588	-0.99	0.0001		Les.14475	Les.19284	1	0		Les.12286	Les.13093	1	0
Les.1072	Les.13732	1	0		Les.19000	Les.8745	-0.98	0		Les.13374	Les.6436	0.99	0.0001		Les.15228	Les.9751	1	0		Les.19115	Les.4705	-0.99	0		Les.2254	Les.3682	1	0
Les.13281	Les.25629	-0.98	0		Les.5672	Les.8805	0.99	0		Les.5404	Les.5657	0.99	0.0002		Les.13374	Les.6436	0.99	0.0001		Les.1721	Les.2863	1	0		Les.1716	Les.7842	1	0
Les.17096	Les.7087	-1	0		Les.3418	Les.4865	-0.98	0		Les.24753	Les.25619	0.99	0.0002		Les.1324	Les.3141	0.99	0.0001		Les.1492	Les.7731	-0.99	0		Les.4953	Les.5263	1	0
Les.5158	Les.9066	0.99	0		Les.1714	Les.5715	1	0		Les.3766	Les.6861	1	0		Les.12904	Les.3204	-0.99	0.0001		Les.12560	Les.19399	1	0		Les.22920	Les.7083	1	0
Les.1757	Les.7843	0.99	0		Les.3816	Les.7224	1	0		Les.12620	Les.13485	0.99	0		Les.1487	Les.4600	0.99	0.0002		Les.13399	Les.5112	1	0		Les.1344	Les.3458	1	0
Les.10204	Les.2733	1	0		Les.1380	Les.1429	1	0		Les.11667	Les.7386	0.99	0.0001		Les.4724	Les.733	-0.99	0.0001		Les.12286	Les.4097	1	0		Les.3281	Les.7842	1	0
Les.11331	Les.13426	-0.99	0		Les.16927	Les.4473	1	0		Les.4738	Les.5214	1	0		Les.12560	Les.16557	0.99	0.0001		Les.1115	Les.960	1	0		Les.5018	Les.7454	-0.99	0
Les.5168	Les.5192	0.99	0		Les.17116	Les.4463	-0.99	0		Les.23305	Les.3491	0.99	0.0001		Les.3820	Les.878	1	0		Les.22705	Les.23303	1	0		Les.5121	Les.951	1	0
Les.12818	Les.3563	-0.99	0		Les.12249	Les.4865	-0.98	0		Les.7143	Les.7322	-1	0		Les.3498	Les.3752	1	0		Les.21612	Les.3771	1	0		Les.22705	Les.23303	1	0
Les.15588	Les.5630	0.99	0		Les.19026	Les.3747	0.99	0		Les.141	Les.2581	-1	0		Les.4069	Les.8942	0.99	0		Les.23195	Les.5935	1	0		Les.14475	Les.19284	1	0
Les.234	Les.3816	1	0		Les.7731	Les.96	-0.98	0		Les.1567	Les.3044	0.99	0.0001		Les.5234	Les.7331	0.99	0.0001		Les.2380	Les.3560	1	0		Les.21335	Les.22562	1	0
Les.2831	Les.5696	1	0		Les.1944	Les.6781	1	0		Les.13638	Les.2306	-0.99	0.0001		Les.1076	Les.11414	0.99	0.0002		Les.13093	Les.25188	1	0		Les.23453	Les.9745	1	0
Les.15193	Les.5032	0.99	0		Les.10923	Les.22493	1	0		Les.21615	Les.3227	0.99	0.0001		Les.19372	Les.2029	-0.99	0.0001		Les.12025	Les.681	1	0		Les.3186	Les.677	1	0
Les.11331	Les.7402	-0.98	0		Les.13281	Les.270	-0.98	0		Les.1864	Les.2941	-1	0		Les.1524	Les.1635	0.99	0		Les.10648	Les.6074	1	0		Les.2029	Les.9028	-0.99	0
Les.1310	Les.2933	0.99	0		Les.6781	Les.863	1	0		Les.4618	Les.5139	0.99	0.0001		Les.19950	Les.7923	-0.99	0.0001		Les.12434	Les.8802	1	0		Les.3475	Les.3884	1	0
Les.12341	Les.4121	1	0		Les.10976	Les.5564	1	0		Les.13064	Les.7482	0.99	0.0001		Les.21615	Les.3227	0.99	0.0001		Les.1776	Les.4274	1	0		Les.3667	Les.3680	1	0
Les.10588	Les.206	1	0		Les.100	Les.16613	1	0		Les.3348	Les.973	0.99	0.0001		Les.21870	Les.767	0.99	0.0001		Les.13330	Les.8988	1	0		Les.1189	Les.8911	1	0
Les.20021	Les.5628	-0.99	0		Les.11342	Les.9132	1	0		Les.4695	Les.5599	0.99	0.0002		Les.12165	Les.14948	0.99	0.0001		Les.4071	Les.89	1	0		Les.10663	Les.22651	1	0
Les.16927	Les.7130	1	0		Les.3503	Les.8709	1	0		Les.10297	Les.906	0.99	0.0001		Les.10962	Les.691	-0.99	0		Les.4039	Les.5343	1	0		Les.19468	Les.3627	-0.99	0
Les.230	Les.9932	-0.98	0		Les.3725	Les.4463	-0.98	0		Les.10473	Les.5443	-0.99	0.0001		Les.102	Les.21908	-0.99	0.0001		Les.1837	Les.23427	1	0		Les.13399	Les.5112	1	0
Les.23328	Les.2688	1	0		Les.3701	Les.7353	1	0		Les.2013	Les.394	0.99	0		Les.7449	Les.9057	-0.99	0.0001		Les.10862	Les.4567	-0.99	0		Les.22799	Les.3744	1	0
Les.15892	Les.4761	0.99	0		Les.1818	Les.3696	1	0		Les.1166	Les.19972	0.99	0.0001		Les.3078	Les.5417	-1	0		Les.25182	Les.2782	1	0		Les.12288	Les.19139	-0.99	0
Les.10987	Les.5055	1	0		Les.234	Les.3561	1	0		Les.24351	Les.8896	1	0		Les.20053	Les.5865	1	0		Les.13400	Les.15228	-0.99	0		Les.10230	Les.12341	1	0
Les.3725	Les.4463	-0.98	0		Les.19433	Les.20322	-0.99	0		Les.1256	Les.19160	0.99	0.0001		Les.2920	Les.5623	-0.99	0.0001		Les.11244	Les.3505	1	0		Les.10362	Les.7278	1	0
Les.1237	Les.4924	0.99	0		Les.3707	Les.9195	1	0		Les.13043	Les.2934	1	0		Les.4051	Les.4118	1	0		Les.2296	Les.9177	1	0		Les.22700	Les.4317	1	0
Les.42	Les.848	1	0		Les.4106	Les.9232	1	0		Les.4328	Les.7542	0.99	0.0002		Les.1381	Les.5299	0.99	0.0001		Les.3693	Les.4132	1	0.058		Les.103	Les.23832	1	0
Les.19120	Les.4304	0.99	0		Les.10777	Les.2694	-0.99	0		Les.1862	Les.2712	-0.99	0		Les.16179	Les.4547	-0.99	0.0001		Les.127	Les.9139	-0.99	0		Les.17792	Les.22908	1	0
Les.4885	Les.6447	-0.98	0		Les.11911	Les.4685	1	0		Les.1346	Les.7041	0.99	0.0001		Les.1739	Les.1851	-1	0		Les.1505	Les.5959	1	0		Les.5689	Les.58	1	0
Les.13931	Les.8804	-0.98	0		Les.12341	Les.4110	1	0		Les.20942	Les.8135	1	0		Les.12165	Les.3515	0.99	0.0001		Les.1344	Les.3458	1	0		Les.25182	Les.3070	1	0
Les.1008	Les.13732	1	0		Les.1072	Les.13190	1	0		Les.21388	Les.2870	0.99	0		Les.12199	Les.4591	-0.99	0.0001		Les.10052	Les.2305	1	0		Les.10513	Les.1224	1	0
Les.4115	Les.7633	1	0		Les.1186	Les.3099	-0.99	0		Les.11581	Les.12961	0.99	0.0001		Les.17690	Les.4985	0.99	0.0001		Les.2782	Les.664	1	0		Les.11079	Les.13945	-0.99	0
Les.20919	Les.4472	-0.98	0		Les.3561	Les.4121	1	0		Les.2229	Les.661	0.99	0.0001		Les.1889	Les.5950	0.99	0.0001		Les.10513	Les.1224	1	0		Les.7554	Les.9930	-0.99	0
Les.10588	Les.13931	0.99	0		Les.2380	Les.5564	1	0		Les.4720	Les.6137	-0.99	0.0002		Les.4640	Les.7887	-1	0		Les.5689	Les.58	1	0		Les.2029	Les.3983	-1	0
Les.187	Les.4922	-0.99	0		Les.10204	Les.2934	1	0		Les.25218	Les.6137	0.99	0.0002		Les.14477	Les.5127	-0.99	0		Les.21335	Les.22908	1	0		Les.1837	Les.23427	1	0
Les.12884	Les.5738	0.99	0		Les.42	Les.840	1	0		Les.19354	Les.4634	-1	0		Les.1163	Les.1793	1	0		Les.1606	Les.7065	1	0		Les.2019	Les.9839	1	0
Les.2213	Les.2831	-0.98	0		Les.20295	Les.2934	0.99	0		Les.2306	Les.6471	-0.99	0.0001		Les.1154	Les.15785	-0.99	0.0001		Les.16464	Les.6908	1	0		Les.5223	Les.9747	-0.99	0
Les.13330	Les.3397	1	0		Les.1061	Les.3460	0.99	0		Les.102	Les.21908	-0.99	0.0001		Les.1723	Les.2099	0.99	0.0001		Les.22799	Les.3744	1	0		Les.11565	Les.3330	1	0
Les.5996	Les.7557	0.99	0		Les.5158	Les.9037	0.99	0		Les.3069	Les.3617	0.99	0.0001		Les.4909	Les.5606	-0.99	0		Les.1399	Les.9808	1	0		Les.4037	Les.5789	1	0
Les.15929	Les.3319	-0.98	0		Les.10363	Les.16278	1	0		Les.2726	Les.8397	-0.99	0.0001		Les.23305	Les.3491	0.99	0.0001		Les.22700	Les.438	1	0		Les.2529	Les.6436	1	0
Les.13234	Les.4675	-0.98	0		Les.13234	Les.4513	-0.99	0		Les.18606	Les.7947	0.99	0.0001		Les.3739	Les.8805	0.99	0.0001		Les.13553	Les.9808	1	0		Les.2866	Les.2934	1	0
Les.10760	Les.7935	-0.98	0		Les.4545	Les.5081	-0.98	0		Les.21870	Les.767	0.99	0.0001		Les.177	Les.7887	-0.99	0.0001		Les.103	Les.23832	1	0		Les.1857	Les.6819	1	0
Les.10466	Les.4299	1	0		Les.170	Les.9714	-0.98	0		Les.5234	Les.7331	0.99	0.0001		Les.11115	Les.3752	1	0		Les.17792	Les.22920	1	0		Les.11156	Les.4268	-0.99	0
Les.2655	Les.951	1	0		Les.3186	Les.9729	0.99	0		Les.10536	Les.5215	-0.99	0		Les.10699	Les.287	0.99	0		Les.564	Les.7418	-0.99	0		Les.3017	Les.3273	1	0
Les.214	Les.23832	0.99	0		Les.19303	Les.4463	0.99	0		Les.1723	Les.2099	0.99	0.0001		Les.327	Les.681	0.99	0.0001		Les.12226	Les.4915	1	0		Les.10296	Les.19009	1	0
Les.1231	Les.3560	0.99	0		Les.2247	Les.23457	-0.98	0		Les.11260	Les.6436	-0.99	0.0001		Les.25428	Les.2858	-0.99	0.0001		Les.22920	Les.5516	1	0		Les.16464	Les.1701	1	0
Les.4709	Les.744	-0.98	0		Les.19966	Les.2460	1	0		Les.3177	Les.5085	-0.99	0.0001		Les.3348	Les.9729	-0.99	0.0001		Les.1349	Les.4150	-0.99	0		Les.11326	Les.3459	1	0
Les.10204	Les.2782	1	0.0002		Les.14	Les.5091	0.99	0		Les.13125	Les.9032	-0.99	0.0002		Les.11193	Les.2425	-1	0		Les.12679	Les.8685	-0.99	0		Les.11244	Les.14810	1	0
Les.5506	Les.7726	-0.99	0		Les.4808	Les.6761	-0.99	0		Les.10187	Les.4995	0.99	0.0001		Les.21388	Les.2870	0.99	0		Les.2254	Les.3731	1	0.0173		Les.15184	Les.3682	1	0
Les.17625	Les.7224	1	0		Les.2633	Les.4924	1	0		Les.14214	Les.5167	0.99	0		Les.1047	Les.10993	-0.99	0.0001		Les.3732	Les.9745	1	0		Les.127	Les.9139	-0.99	0
Les.19115	Les.4808	0.99	0		Les.1237	Les.4924	0.99	0		Les.3540	Les.7489	-0.99	0.0001		Les.22798	Les.7489	0.99	0		Les.1776	Les.4522	1	0		Les.479	Les.9061	1	0
Les.19790	Les.4957	0.99	0		Les.230	Les.9944	-0.98	0		Les.12186	Les.859	0.99	0.0001		Les.11676	Les.2196	0.99	0		Les.10052	Les.24705	1	0		Les.12679	Les.8685	-0.99	0
Les.2934	Les.4222	0.99	0		Les.5158	Les.9066	0.99	0		Les.11346	Les.6651	-1	0		Les.12620	Les.13485	0.99	0		Les.10648	Les.21009	1	0		Les.10463	Les.3983	1	0
Les.1492	Les.9067	-0.98	0		Les.422	Les.7726	-0.98	0		Les.11572	Les.3534	1	0		Les.51	Les.8785	-1	0		Les.23108	Les.8696	1	0		Les.13322	Les.1655	1	0
Les.4089	Les.5192	1	0		Les.11331	Les.7402	-0.98	0		Les.3820	Les.8916	1	0		Les.12802	Les.5696	-1	0		Les.13322	Les.1655	1	0		Les.21612	Les.3771	1	0
Les.327	Les.4941	-0.99	0		Les.10987	Les.5055	1	0		Les.4041	Les.5391	0.99	0.0001		Les.1862	Les.2718	-0.99	0.0001		Les.2866	Les.2934	1	0		Les.3479	Les.6908	1	0.0031
Les.2061	Les.6258	1	0		Les.14284	Les.5789	1	0		Les.6806	Les.9951	0.99	0.0001		Les.10412	Les.6761	0.99	0.0001		Les.3186	Les.677	1	0		Les.2782	Les.664	1	0
Les.2380	Les.5564	1	0		Les.385	Les.8438	0.99	0		Les.13841	Les.5816	0.99	0.0001		Les.16476	Les.9112	1	0		Les.3330	Les.3725	1	0		Les.1851	Les.7213	1	0
Les.10363	Les.16479	1	0		Les.11255	Les.16218	1	0		Les.3680	Les.8439	1	0		Les.2726	Les.8397	-0.99	0.0001		Les.10663	Les.2186	1	0		Les.3985	Les.661	-0.99	0
Les.12434	Les.9879	0.99	0		Les.2061	Les.5675	1	0		Les.317	Les.6488	-0.99	0		Les.10514	Les.12201	-0.99	0		Les.3319	Les.4627	-0.99	0		Les.2863	Les.834	1	0
Les.10856	Les.7935	-0.99	0		Les.874	Les.9613	-0.98	0		Les.11598	Les.2513	0.99	0.0001		Les.2908	Les.5311	0.99	0.0001		Les.21075	Les.5346	-0.99	0		Les.22920	Les.4110	1	0
Les.170	Les.9790	-0.98	0		Les.22908	Les.9551	1	0		Les.5865	Les.6588	-0.99	0.0001		Les.20919	Les.7724	0.99	0		Les.5223	Les.9747	-0.99	0		Les.5118	Les.6187	1	0
Les.2851	Les.4569	-0.98	0		Les.20021	Les.5628	-0.99	0		Les.5467	Les.877	1	0		Les.6534	Les.9015	-0.99	0.0001		Les.15577	Les.3186	1	0		Les.1721	Les.23427	1	0
Les.234	Les.4057	1	0		Les.1443	Les.16927	1	0		Les.4274	Les.84	0.99	0		Les.4041	Les.5391	0.99	0.0001		Les.1721	Les.3571	1	0		Les.10648	Les.21009	1	0
Les.1443	Les.9551	1	0		Les.2831	Les.5696	1	0		Les.5397	Les.6439	1	0		Les.1307	Les.4353	-1	0		Les.5018	Les.7454	-0.99	0		Les.664	Les.8802	1	0
Les.19744	Les.2896	0.99	0		Les.5996	Les.7557	0.99	0		Les.13399	Les.5269	-0.99	0.0002		Les.8808	Les.9	0.99	0.0001		Les.1716	Les.8351	1	0		Les.10	Les.9722	-0.99	0
Les.1225	Les.1453	-1	0		Les.13412	Les.661	-0.98	0		Les.2513	Les.5341	0.99	0		Les.5590	Les.8287	0.99	0.0001		Les.4899	Les.5843	1	0		Les.23195	Les.6258	1	0
Les.11277	Les.13231	-0.98	0		Les.12341	Les.4121	1	0		Les.177	Les.7887	-0.99	0.0001		Les.5467	Les.877	1	0		Les.1429	Les.4097	1	0.0003		Les.1185	Les.21335	1	0.0713
Les.3816	Les.7224	1	0		Les.3274	Les.6086	0.99	0		Les.10978	Les.3094	-0.99	0.0001		Les.7814	Les.8304	0.99	0.0002		Les.10230	Les.12286	1	0		Les.15260	Les.3702	1	0
Les.1452	Les.898	1	0		Les.100	Les.17242	1	0		Les.5564	Les.9615	1	0		Les.23289	Les.7257	-0.99	0.0002		Les.14284	Les.3458	1	0		Les.10870	Les.6929	1	0
Les.1606	Les.9790	-0.98	0		Les.10846	Les.2279	1	0		Les.1739	Les.1851	-1	0		Les.2327	Les.5824	-0.99	0.0001		Les.13239	Les.25121	-0.99	0		Les.1429	Les.4097	1	0.0003
Les.1153	Les.206	1	0		Les.25671	Les.9879	1	0		Les.14847	Les.257	0.99	0.0001		Les.5167	Les.7828	1	0		Les.17733	Les.5516	1	0		Les.12837	Les.6929	-0.99	0
Les.17096	Les.713	-1	0		Les.3707	Les.951	1	0		Les.327	Les.681	0.99	0.0001		Les.141	Les.2581	-1	0		Les.21476	Les.8097	-0.99	0		Les.2254	Les.3731	1	0.0173
Les.2380	Les.2847	1	0		Les.21023	Les.8356	1	0		Les.4962	Les.8367	-1	0		Les.4568	Les.9818	1	0		Les.13399	Les.5120	1	0		Les.12857	Les.3014	1	0
Les.13739	Les.19336	0.99	0		Les.1492	Les.9067	-0.98	0		Les.6534	Les.9015	-0.99	0.0001		Les.15454	Les.2722	-0.99	0.0002		Les.2380	Les.3676	1	0		Les.17792	Les.5516	1	0
Les.10145	Les.3732	1	0		Les.234	Les.3816	1	0		Les.5215	Les.76	0.99	0.0001		Les.10828	Les.651	-0.99	0.0001		Les.3475	Les.3884	1	0		Les.13330	Les.8988	1	0
Les.1439	Les.3563	-0.98	0		Les.19120	Les.4304	0.99	0		Les.2030	Les.9729	0.99	0.0001		Les.3011	Les.58	0.99	0		Les.22920	Les.4170	1	0		Les.5365	Les.852	1	0
Les.3701	Les.7344	1	0		Les.22651	Les.4299	1	0		Les.23298	Les.4065	0.99	0		Les.5992	Les.774	-0.99	0.0001		Les.1185	Les.21335	1	0.0713		Les.12286	Les.4071	1	0
Les.19326	Les.840	1	0		Les.170	Les.9790	-0.98	0		Les.4926	Les.9057	-0.99	0.0001		Les.14214	Les.5167	0.99	0		Les.10513	Les.1851	1	0		Les.564	Les.7418	-0.99	0
Les.10180	Les.887	0.99	0		Les.19070	Les.3703	0.99	0		Les.25633	Les.4042	0.99	0.0001		Les.1603	Les.519	-0.99	0.0001		Les.10976	Les.14284	1	0		Les.1115	Les.960	1	0
Les.19303	Les.4463	0.99	0		Les.10466	Les.4299	1	0		Les.11574	Les.4503	-0.99	0.0001		Les.4980	Les.9642	-1	0		Les.23453	Les.3281	1	0		Les.19115	Les.4808	1	0
Les.206	Les.9932	-0.98	0		Les.22717	Les.687	1	0		Les.23289	Les.7257	-0.99	0.0002		Les.5025	Les.5845	0.99	0.0002		Les.22717	Les.5112	1	0		Les.18463	Les.4618	-0.99	0
Les.100	Les.18491	0.99	0		Les.3534	Les.5672	0.99	0		Les.3453	Les.5578	0.99	0		Les.4923	Les.5615	-0.99	0.0002		Les.2029	Les.9028	-0.99	0		Les.19244	Les.2068	1	0.0495
Les.3761	Les.4674	-0.98	0		Les.2769	Les.3488	0.99	0		Les.4764	Les.4899	-0.99	0		Les.17691	Les.21560	-0.99	0		Les.10902	Les.4318	1	0		Les.10362	Les.3319	-1	0
Les.1944	Les.6781	1	0		Les.20919	Les.4472	-0.98	0		Les.19950	Les.7923	-0.99	0.0001		Les.12849	Les.9553	-0.99	0.0001		Les.4039	Les.5365	1	0		Les.3732	Les.9745	1	0
Les.5158	Les.9969	1	0		Les.10923	Les.2261	1	0		Les.1733	Les.2320	0.99	0.0001		Les.13638	Les.2306	-0.99	0.0001		Les.25182	Les.3070	1	0		Les.3560	Les.9132	1	0
Les.11071	Les.11646	-0.99	0		Les.11016	Les.19790	-0.98	0		Les.13200	Les.3454	-0.99	0.0001		Les.1806	Les.4791	-0.99	0.0002		Les.10362	Les.3627	-0.99	0		Les.10862	Les.4567	-0.99	0
Les.17747	Les.9402	-0.98	0		Les.15588	Les.5630	0.99	0		Les.3739	Les.8805	0.99	0.0001		Les.11117	Les.2274	-0.99	0.0001		Les.479	Les.9061	1	0		Les.22799	Les.4051	1	0
Les.4472	Les.5471	0.99	0		Les.4709	Les.744	-0.98	0		Les.11405	Les.19888	-1	0		Les.4663	Les.5293	1	0		Les.15184	Les.3676	1	0		Les.6	Les.7130	1	0
Les.874	Les.9615	0.99	0		Les.4472	Les.5471	0.99	0		Les.17690	Les.4985	0.99	0.0001		Les.16491	Les.4998	-0.99	0.0001		Les.1863	Les.3403	-0.99	0		Les.681	Les.9649	1	0
Les.234	Les.4106	1	0		Les.12353	Les.22908	1	0		Les.10828	Les.6076	-0.99	0.0001		Les.13841	Les.5816	0.99	0.0001		Les.2863	Les.834	1	0		Les.17750	Les.3756	1	0
Les.13434	Les.3959	1	0		Les.11134	Les.19286	0.99	0		Les.3078	Les.5417	-1	0		Les.5157	Les.7728	0.99	0		Les.3021	Les.3647	1	0		Les.13397	Les.3150	-0.99	0
Les.5672	Les.8805	0.99	0		Les.13064	Les.18349	-0.99	0		Les.12802	Les.5696	-1	0		Les.13364	Les.3373	0.99	0		Les.20388	Les.5416	1	0		Les.1224	Les.681	1	0
Les.11934	Les.8977	0.99	0		Les.7731	Les.9622	-0.98	0		Les.1603	Les.519	-0.99	0.0001		Les.5404	Les.5657	0.99	0.0002		Les.1258	Les.2121	1	0		Les.11244	Les.3505	1	0
Les.422	Les.7726	-0.98	0		Les.16927	Les.4522	0.99	0		Les.18349	Les.48	1	0		Les.11405	Les.19888	-1	0		Les.3667	Les.3680	1	0		Les.13553	Les.9808	1	0
Les.1072	Les.16278	1	0		Les.2213	Les.2831	-0.98	0		Les.1000	Les.10491	0.99	0		Les.10209	Les.4258	0.99	0.0001		Les.23076	Les.9745	1	0		Les.3021	Les.3647	1	0
Les.42	Les.8709	1	0		Les.10145	Les.3732	1	0		Les.1524	Les.1635	0.99	0		Les.23305	Les.3515	0.99	0.0001		Les.2254	Les.375	1	0		Les.21561	Les.3701	1	0
Les.25718	Les.5365	1	0		Les.17625	Les.7224	1	0		Les.20919	Les.7724	0.99	0		Les.10023	Les.10242	1	0		Les.2380	Les.3682	1	0		Les.5516	Les.7826	1	0
Les.5995	Les.6396	0.99	0		Les.5158	Les.9969	1	0		Les.20322	Les.6179	0.99	0.0001		Les.3123	Les.519	-0.99	0.0001		Les.5118	Les.5951	1	0		Les.13399	Les.5120	1	0
Les.10923	Les.22493	1	0		Les.1231	Les.3580	1	0		Les.10726	Les.5763	-0.99	0.0001		Les.12514	Les.8939	0.99	0.0001		Les.11895	Les.1819	-0.99	0		Les.1863	Les.3403	-0.99	0
Les.14	Les.1443	1	0		Les.200	Les.351	0.99	0		Les.2949	Les.2957	-1	0		Les.4832	Les.5918	0.99	0.0002		Les.21561	Les.3701	1	0		Les.4039	Les.5263	1	0
Les.19592	Les.4664	-0.98	0		Les.12033	Les.14745	-0.98	0		Les.1699	Les.2709	-0.99	0.0001		Les.19888	Les.2574	-0.99	0.0002		Les.13093	Les.25540	1	0		Les.3647	Les.7842	1	0
Les.6781	Les.863	1	0		Les.25635	Les.3563	-0.99	0		Les.13045	Les.9988	0.99	0.0001		Les.10811	Les.665	0.99	0.0002		Les.4953	Les.5343	1	0		Les.3186	Les.6908	1	0
Les.3484	Les.6137	0.99	0		Les.10370	Les.19120	0.99	0		Les.11117	Les.2274	-0.99	0.0001		Les.13980	Les.709	1	0		Les.12818	Les.4291	1	0		Les.3519	Les.3732	1	0
Les.3701	Les.7353	1	0		Les.3561	Les.860	1	0		Les.4724	Les.733	-0.99	0.0001		Les.12352	Les.17691	-1	0		Les.1857	Les.6819	1	0		Les.21476	Les.8097	-0.99	0
Les.1231	Les.3580	1	0		Les.12872	Les.19332	-0.98	0		Les.11676	Les.2196	0.99	0		Les.1416	Les.14554	0.99	0.0001		Les.4037	Les.5789	1	0		Les.10052	Les.2305	1	0
Les.385	Les.8438	0.99	0		Les.10588	Les.206	1	0		Les.1047	Les.10993	-0.99	0.0001		Les.14945	Les.15799	-1	0		Les.3985	Les.661	-0.99	0		Les.22920	Les.719	1	0
Les.16278	Les.19326	1	0		Les.12444	Les.22803	1	0		Les.5467	Les.878	1	0		Les.19354	Les.4634	-1	0		Les.17245	Les.23164	1	0		Les.4071	Les.89	1	0
Les.4274	Les.4299	1	0		Les.1443	Les.9551	1	0		Les.20791	Les.6437	0.99	0.0001		Les.1091	Les.4696	-0.99	0.0001		Les.3726	Les.7454	-1	0		Les.17733	Les.2248	1	0
Les.12504	Les.25547	-0.98	0		Les.3484	Les.6137	0.99	0		Les.17691	Les.21560	-0.99	0		Les.1452	Les.664	1	0		Les.19244	Les.21023	1	0		Les.2254	Les.375	1	0
Les.1166	Les.8523	1	0		Les.2851	Les.4569	-0.98	0		Les.13364	Les.3373	0.99	0		Les.2572	Les.3761	-0.99	0.0001		Les.12857	Les.3014	1	0		Les.2380	Les.3458	1	0
Les.8791	Les.9714	-0.98	0		Les.13234	Les.4675	-0.98	0		Les.17674	Les.7578	-0.99	0.0001		Les.4138	Les.5280	0.99	0.0001		Les.2380	Les.3731	1	0		Les.19978	Les.3177	1	0
Les.10370	Les.19120	0.99	0		Les.14932	Les.7862	-0.98	0		Les.2572	Les.3761	-0.99	0.0001		Les.334	Les.9923	-0.99	0.0001		Les.1349	Les.626	1	0		Les.25182	Les.309	1	0
Les.2834	Les.6781	1	0		Les.14	Les.1453	-1	0		Les.10699	Les.287	0.99	0		Les.1065	Les.17779	-0.99	0		Les.10052	Les.2902	1	0		Les.10513	Les.12244	1	0
Les.10976	Les.5689	1	0		Les.2038	Les.9551	1	0		Les.16581	Les.7489	-0.99	0		Les.14948	Les.15421	0.99	0.0001		Les.11912	Les.5629	-0.99	0		Les.22700	Les.4364	1	0
Les.1123	Les.1429	1	0		Les.42	Les.848	1	0		Les.23305	Les.3515	0.99	0.0001		Les.25218	Les.6137	0.99	0.0002		Les.16945	Les.17778	1	0		Les.10976	Les.1344	1	0
Les.10194	Les.4466	-0.99	0		Les.234	Les.4057	1	0		Les.1307	Les.4353	-1	0		Les.137	Les.15624	-1	0		Les.12434	Les.8988	1	0		Les.14218	Les.3696	1	0.0341
Les.1452	Les.906	1	0		Les.12504	Les.25547	-0.98	0		Les.1139	Les.3675	-1	0		Les.10978	Les.3094	-0.99	0.0001		Les.19757	Les.4291	-0.99	0		Les.10923	Les.1399	1	0.0802
Les.17725	Les.19861	-0.99	0		Les.10856	Les.7935	-0.99	0		Les.10764	Les.2320	-0.99	0		Les.1733	Les.2320	0.99	0.0001		Les.309	Les.8802	1	0		Les.4899	Les.5843	1	0
Les.12823	Les.5689	1	0		Les.14058	Les.17733	0.99	0		Les.13043	Les.15055	-0.99	0.0001		Les.3769	Les.5536	-1	0		Les.351	Les.59	1	0		Les.23108	Les.8696	1	0
Les.1944	Les.7224	1	0		Les.1439	Les.3563	-0.98	0		Les.4766	Les.6100	1	0		Les.11016	Les.1723	-0.99	0.0002		Les.677	Les.7842	1	0		Les.5121	Les.960	1	0
Les.234	Les.4121	1	0		Les.874	Les.9615	0.99	0		Les.14651	Les.2905	0.99	0		Les.2415	Les.4095	0.99	0.0001		Les.1721	Les.3640	1	0		Les.1349	Les.626	1	0
Les.3047	Les.981	-0.98	0		Les.15892	Les.4761	0.99	0		Les.16179	Les.4547	-0.99	0.0001		Les.10431	Les.6291	-0.99	0.0001		Les.3479	Les.6908	1	0.0031		Les.1716	Les.8351	1	0
Les.1971	Les.5081	-0.98	0		Les.3584	Les.6460	1	0		Les.4640	Les.7887	-1	0		Les.13125	Les.9032	-0.99	0.0002		Les.6	Les.7130	1	0		Les.3475	Les.3989	1	0
Les.11860	Les.5995	0.99	0		Les.12818	Les.3563	-0.99	0		Les.5025	Les.5845	0.99	0.0002		Les.2271	Les.8686	0.99	0.0001		Les.3017	Les.3273	1	0		Les.12434	Les.8988	1	0
Les.10204	Les.2934	1	0		Les.10701	Les.10777	0.99	0		Les.12560	Les.16557	0.99	0.0001		Les.19081	Les.5783	0.99	0.0001		Les.10513	Les.12244	1	0		Les.15577	Les.3186	1	0
Les.1061	Les.3509	1	0		Les.13434	Les.7849	0.99	0		Les.23298	Les.4070	0.99	0		Les.15027	Les.5992	0.99	0.0001		Les.2782	Les.7724	1	0		Les.14475	Les.23819	1	0
Les.230	Les.9944	-0.98	0		Les.4390	Les.6137	-0.98	0		Les.11902	Les.300	0.99	0.0001		Les.11699	Les.1841	-0.99	0.0001		Les.10663	Les.22651	1	0		Les.309	Les.8802	1	0
Les.22493	Les.5365	1	0		Les.4475	Les.5520	0.99	0		Les.2327	Les.5824	-0.99	0.0001		Les.5467	Les.878	1	0		Les.1068	Les.10993	1	0		Les.4039	Les.5343	1	0
Les.1710	Les.2729	-0.98	0		Les.1166	Les.88	1	0		Les.13751	Les.661	-1	0		Les.4877	Les.859	1	0		Les.664	Les.8802	1	0		Les.16464	Les.677	1	0
Les.1614	Les.8457	-0.98	0		Les.234	Les.4106	1	0		Les.14313	Les.3450	1	0		Les.11512	Les.25633	1	0		Les.12341	Les.20037	1	0		Les.21009	Les.25117	1	0.0522
Les.351	Les.5365	1	0		Les.351	Les.5366	1	0		Les.4923	Les.5615	-0.99	0.0002		Les.14	Les.3674	-0.99	0.0001		Les.3186	Les.6908	1	0		Les.19757	Les.4040	-0.99	0
Les.11255	Les.16218	1	0		Les.21023	Les.852	1	0		Les.12165	Les.14948	0.99	0.0001		Les.10602	Les.2423	-0.99	0.0002		Les.4039	Les.5416	1	0		Les.10052	Les.24705	1	0
Les.10777	Les.2694	-0.99	0		Les.10363	Les.16424	1	0		Les.64	Les.9234	0.99	0		Les.10569	Les.3262	-1	0		Les.2029	Les.4039	-1	0		Les.3667	Les.3884	1	0
Les.11277	Les.15550	0.99	0		Les.22493	Les.5365	1	0		Les.12352	Les.17691	-1	0		Les.20234	Les.2707	0.99	0		Les.10870	Les.12910	-0.99	0		Les.25182	Les.3464	1	0
Les.21494	Les.8161	0.99	0		Les.4558	Les.5549	-0.99	0		Les.19625	Les.7489	-0.99	0		Les.3663	Les.5051	0.99	0.0001		Les.14122	Les.6620	1	0		Les.12025	Les.681	1	0
Les.3418	Les.4865	-0.98	0		Les.1944	Les.7224	1	0		Les.1172	Les.4515	0.99	0.0001		Les.10517	Les.3017	0.99	0.0001		Les.22799	Les.4051	1	0		Les.23453	Les.3281	1	0
Les.12244	Les.1597	1	0		Les.19790	Les.4957	0.99	0		Les.7814	Les.8304	0.99	0.0002		Les.13468	Les.5253	-0.99	0.0001		Les.4364	Les.5112	1	0		Les.11326	Les.15184	1	0
Les.2985	Les.4300	0.99	0		Les.1453	Les.3828	-1	0		Les.4663	Les.5293	1	0		Les.13786	Les.14202	1	0		Les.23195	Les.6258	1	0		Les.12286	Les.13170	1	0
Les.1776	Les.4057	1	0		Les.12244	Les.1597	1	0		Les.11959	Les.3532	0.99	0.0001		Les.12436	Les.12820	1	0		Les.4899	Les.5915	1	0		Les.12286	Les.4097	1	0
Les.3561	Les.4121	1	0		Les.4040	Les.8791	1	0		Les.10569	Les.3262	-1	0		Les.12964	Les.13911	-0.99	0.0001		Les.13399	Les.5263	1	0		Les.2380	Les.3459	1	0
Les.3274	Les.6086	0.99	0		Les.2834	Les.6781	1	0		Les.12207	Les.5879	1	0		Les.1324	Les.3184	-0.99	0.0001		Les.564	Les.8551	-0.99	0		Les.5223	Les.9790	-0.99	0
Les.13093	Les.5365	1	0		Les.22651	Les.4304	0.99	0		Les.3769	Les.5536	-1	0		Les.1887	Les.3105	-0.99	0.0001		Les.11277	Les.269	-0.99	0		Les.3693	Les.4806	1	0
Les.12504	Les.7278	-0.98	0		Les.1186	Les.324	-0.98	0		Les.1076	Les.11414	0.99	0.0002		Les.3680	Les.8439	1	0		Les.17733	Les.2254	1	0		Les.12226	Les.4915	1	0
Les.3047	Les.3128	1	0		Les.1558	Les.1609	0.99	0		Les.4138	Les.5280	0.99	0.0001		Les.1531	Les.3340	-0.99	0.0001		Les.11326	Les.15184	1	0		Les.10987	Les.3682	1	0
Les.16587	Les.1744	-0.98	0		Les.23586	Les.626	-0.98	0		Les.3488	Les.3609	-0.99	0.0001		Les.2941	Les.8233	0.99	0.0001		Les.14475	Les.23819	1	0		Les.1344	Les.3459	1	0
Les.1072	Les.16424	1	0		Les.10180	Les.887	0.99	0		Les.11115	Les.3752	1	0		Les.2115	Les.6778	-0.99	0.0001		Les.10870	Les.7278	1	0		Les.3726	Les.7454	-1	0
Les.351	Les.5366	1	0		Les.3404	Les.4056	0.99	0		Les.10962	Les.691	-0.99	0		Les.11260	Les.6436	-0.99	0.0001		Les.234	Les.3120	1	0		Les.13399	Les.5263	1	0
Les.13281	Les.270	-0.98	0		Les.1008	Les.13732	1	0		Les.1912	Les.3823	0.99	0		Les.3498	Les.38	0.99	0		Les.5121	Les.951	1	0		Les.4317	Les.5416	1	0
Les.22682	Les.22886	1	0		Les.13259	Les.1452	1	0		Les.14948	Les.15421	0.99	0.0001		Les.1275	Les.1733	0.99	0.0001		Les.3560	Les.9132	1	0		Les.17792	Les.22920	1	0
Les.14284	Les.5789	1	0		Les.19326	Les.840	1	0		Les.3123	Les.519	-0.99	0.0001		Les.1226	Les.2692	0.99	0.0001		Les.10459	Les.4915	1	0		Les.20388	Les.5416	1	0
Les.25671	Les.9879	1	0		Les.22609	Les.4007	0.99	0		Les.7449	Les.9110	0.99	0.0002		Les.11635	Les.2867	-0.99	0		Les.1837	Les.2863	1	0		Les.12974	Les.2529	-0.99	0
Les.13436	Les.5015	-0.98	0		Les.4115	Les.7633	1	0		Les.5467	Les.8916	0.99	0		Les.24753	Les.7379	-0.99	0.0001		Les.14218	Les.3523	1	0		Les.1776	Les.4274	1	0
Les.5506	Les.7731	0.99	0		Les.6781	Les.881	1	0		Les.13980	Les.709	1	0		Les.16772	Les.19409	0.99	0		Les.1344	Les.3459	1	0		Les.22717	Les.5112	1	0
Les.16618	Les.1850	0.99	0		Les.5506	Les.7726	-0.99	0		Les.14557	Les.8997	-0.99	0.0002		Les.20019	Les.2842	1	0		Les.11571	Les.5313	-0.99	0		Les.4364	Les.5120	1	0
Les.11860	Les.5996	0.99	0		Les.1818	Les.3701	1	0		Les.2271	Les.8686	0.99	0.0001		Les.20322	Les.6179	0.99	0.0001		Les.25182	Les.309	1	0		Les.19757	Les.4291	-0.99	0
Les.1344	Les.5672	0.99	0		Les.3047	Les.3128	1	0		Les.3536	Les.5546	-0.99	0		Les.1139	Les.3675	-1	0		Les.10296	Les.19009	1	0		Les.10513	Les.1851	1	0
Les.200	Les.3509	0.99	0		Les.17096	Les.713	-1	0		Les.10514	Les.12201	-0.99	0		Les.1764	Les.4002	-0.99	0.0001		Les.14284	Les.3459	1	0		Les.14475	Les.25182	1	0
Les.2769	Les.3488	0.99	0		Les.3561	Les.863	1	0		Les.32	Les.5248	-0.99	0.0001		Les.20791	Les.6437	0.99	0.0001		Les.12341	Les.840	1	0		Les.21561	Les.3702	1	0
Les.2061	Les.6540	1	0		Les.10204	Les.3017	1	0		Les.5343	Les.7773	0.99	0.0001		Les.1298	Les.3540	1	0		Les.22920	Les.719	1	0		Les.10648	Les.677	1	0
Les.10180	Les.2380	1	0		Les.5995	Les.6396	0.99	0		Les.1381	Les.5299	0.99	0.0001		Les.244	Les.7171	0.99	0.0001		Les.2014	Les.874	1	0		Les.21335	Les.22908	1	0
Les.12033	Les.14745	-0.98	0		Les.12884	Les.5738	0.99	0		Les.15577	Les.3647	-0.99	0		Les.11027	Les.287	-0.99	0.0001		Les.1857	Les.19244	1	0		Les.4291	Les.4705	-0.99	0
Les.10363	Les.17096	-1	0		Les.1245	Les.20295	0.99	0		Les.19888	Les.2574	-0.99	0.0002		Les.10569	Les.19902	-0.99	0		Les.2782	Les.7742	1	0		Les.12818	Les.4291	1	0
Les.19422	Les.21036	-0.98	0		Les.10976	Les.5689	1	0		Les.334	Les.9923	-0.99	0.0001		Les.5282	Les.7379	-1	0		Les.13667	Les.14475	1	0		Les.3319	Les.8083	-0.99	0
Les.11134	Les.15761	-0.99	0		Les.3584	Les.7087	1	0		Les.20019	Les.2842	1	0		Les.24753	Les.25619	0.99	0.0002		Les.3560	Les.4170	1	0		Les.25561	Les.5616	-0.99	0
Les.10987	Les.5121	1	0		Les.10987	Les.5121	1	0		Les.14847	Les.25716	0.99	0.0001		Les.4764	Les.4899	-0.99	0		Les.3519	Les.3732	1	0		Les.5120	Les.6908	1	0
Les.10466	Les.4304	0.99	0		Les.2985	Les.4300	0.99	0		Les.11581	Les.19046	0.99	0.0001		Les.5824	Les.6367	-1	0		Les.2380	Les.375	1	0		Les.4522	Les.8709	1	0
Les.1072	Les.16479	1	0		Les.200	Les.3519	0.99	0		Les.11016	Les.1723	-0.99	0.0002		Les.5392	Les.8696	0.99	0.0001		Les.21561	Les.3702	1	0		Les.1505	Les.5959	1	0
Les.7331	Les.8130	-0.98	0		Les.19592	Les.4664	-0.98	0		Les.3016	Les.5803	-0.99	0		Les.5520	Les.8791	0.99	0.0001		Les.10052	Les.3016	1	0		Les.10976	Les.14284	1	0
Les.19070	Les.3703	0.99	0		Les.17733	Les.7633	1	0		Les.51	Les.8785	-1	0		Les.2706	Les.745	-0.99	0		Les.19978	Les.3177	1	0		Les.677	Les.8351	1	0
Les.4808	Les.6761	-0.99	0		Les.5996	Les.7729	-0.98	0		Les.1324	Les.3184	-0.99	0.0001		Les.4738	Les.5217	0.99	0		Les.12025	Les.6819	1	0		Les.1716	Les.840	1	0
Les.4274	Les.4304	0.99	0		Les.13931	Les.4040	0.99	0		Les.5590	Les.8287	0.99	0.0001		Les.5018	Les.8432	-0.99	0		Les.2529	Les.6436	1	0		Les.1857	Les.7042	1	0
Les.11911	Les.4874	1	0		Les.17270	Les.5689	1	0		Les.421	Les.5085	0.99	0		Les.317	Les.6488	-0.99	0		Les.5365	Les.8585	1	0		Les.21075	Les.5346	-0.99	0
Les.25635	Les.3563	-0.99	0		Les.4040	Les.8804	-0.98	0		Les.13796	Les.4850	0.99	0.0001		Les.4781	Les.4915	-0.99	0		Les.10976	Les.15184	1	0		Les.1344	Les.2060	1	0
Les.1186	Les.324	-0.98	0		Les.2061	Les.6258	1	0		Les.4727	Les.700	-0.99	0		Les.2842	Les.834	1	0		Les.12286	Les.13093	1	0		Les.4953	Les.5343	1	0
Les.3404	Les.4056	0.99	0		Les.10846	Les.23328	1	0		Les.10517	Les.3017	0.99	0.0001		Les.1998	Les.4309	0.99	0		Les.14475	Les.25182	1	0		Les.17709	Les.25678	1	0
Les.2380	Les.3505	0.99	0		Les.2451	Les.3561	1	0		Les.10431	Les.6291	-0.99	0.0001		Les.112	Les.678	-0.99	0.0001		Les.2060	Les.9649	1	0		Les.14122	Les.6620	1	0
Les.19326	Les.848	1	0		Les.19422	Les.21036	-0.98	0		Les.11579	Les.5604	-0.99	0.0001		Les.13043	Les.15055	-0.99	0.0001		Les.17245	Les.23291	1	0		Les.564	Les.8551	-0.99	0
Les.4545	Les.5081	-0.98	0		Les.234	Les.4110	1	0		Les.19081	Les.5783	0.99	0.0001		Les.3598	Les.5017	-0.99	0.0001		Les.2254	Les.3818	1	0		Les.1857	Les.19244	1	0
Les.4106	Les.9232	1	0		Les.385	Les.9879	1	0		Les.12420	Les.2320	0.99	0.0001		Les.13064	Les.7482	0.99	0.0001		Les.13163	Les.7444	-0.99	0		Les.103	Les.24351	1	0
Les.5995	Les.6504	0.99	0		Les.10363	Les.16479	1	0		Les.10205	Les.33	-0.99	0.0001		Les.2905	Les.5215	0.99	0		Les.15182	Les.25182	1	0		Les.25703	Les.2841	-0.99	0
Les.2834	Les.7224	1	0		Les.11860	Les.5995	0.99	0		Les.1862	Les.2718	-0.99	0.0001		Les.64	Les.9234	0.99	0		Les.103	Les.24351	1	0		Les.14475	Les.25633	1	0
Les.11331	Les.3563	-0.98	0		Les.16037	Les.7849	0.99	0		Les.1154	Les.15785	-0.99	0.0001		Les.10189	Les.3962	0.99	0		Les.25182	Les.3464	1	0		Les.10052	Les.2902	1	0
Les.10923	Les.2261	1	0		Les.11277	Les.13231	-0.98	0		Les.8808	Les.9	0.99	0.0001		Les.5401	Les.8585	0.99	0.0001		Les.3647	Les.7842	1	0		Les.15184	Les.3731	1	0
Les.10701	Les.10777	0.99	0		Les.1776	Les.4057	1	0		Les.2905	Les.5215	0.99	0		Les.16491	Les.5039	-0.99	0.0001		Les.21009	Les.25117	1	0.0522		Les.10463	Les.2029	-1	0
Les.7731	Les.9622	-0.98	0		Les.2380	Les.2847	1	0		Les.20234	Les.2707	0.99	0		Les.13364	Les.3387	-0.99	0.0001		Les.21612	Les.4915	1	0		Les.2696	Les.351	1	0
Les.4522	Les.5715	0.99	0		Les.12033	Les.14810	-0.98	0		Les.16491	Les.4998	-0.99	0.0001		Les.11174	Les.5722	0.99	0.0001		Les.17696	Les.9551	1	0		Les.2733	Les.3177	1	0
Les.1008	Les.16278	1	0		Les.3128	Les.5168	0.99	0		Les.5085	Les.597	-0.99	0		Les.10297	Les.906	0.99	0.0001		Les.15260	Les.3702	1	0		Les.5118	Les.6373	1	0
Les.22493	Les.5366	1	0		Les.11561	Les.2362	-0.98	0		Les.1076	Les.11016	-0.99	0.0001		Les.5294	Les.9135	-0.99	0.0001		Les.20037	Les.3647	1	0		Les.12341	Les.20037	1	0
Les.17096	Les.719	-1	0		Les.1231	Les.3584	1	0		Les.3017	Les.5058	-0.99	0.0001		Les.11975	Les.2229	-0.99	0		Les.3667	Les.3884	1	0		Les.3017	Les.3281	1	0
Les.1172	Les.6104	-0.98	0		Les.1172	Les.6104	-0.98	0		Les.3990	Les.5193	-1	0		Les.1172	Les.4515	0.99	0.0001		Les.1721	Les.3683	1	0		Les.1721	Les.2863	1	0
Les.25718	Les.5366	1	0		Les.1344	Les.5672	0.99	0		Les.5992	Les.774	-0.99	0.0001		Les.3453	Les.5578	0.99	0		Les.10463	Les.2029	-1	0		Les.3186	Les.7608	1	0
Les.1452	Les.9232	1	0		Les.11934	Les.8977	0.99	0		Les.11106	Les.642	0.99	0.0001		Les.20176	Les.6451	0.99	0.0001		Les.11079	Les.14829	1	0		Les.664	Les.8988	1	0
Les.3713	Les.3826	1	0		Les.3460	Les.64	0.99	0		Les.1431	Les.3516	0.99	0.0001		Les.2030	Les.9729	0.99	0.0001		Les.3693	Les.4806	1	0		Les.22700	Les.438	1	0
Les.15184	Les.3397	1	0.0375		Les.1061	Les.3509	1	0		Les.1452	Les.664	1	0		Les.4309	Les.5822	-1	0		Les.561	Les.5748	-0.99	0		Les.2733	Les.8351	1	0
Les.18179	Les.5229	-0.99	0		Les.1072	Les.13732	1	0		Les.12663	Les.9090	-1	0		Les.3177	Les.5085	-0.99	0.0001		Les.5118	Les.6187	1	0		Les.10663	Les.22700	1	0
Les.12444	Les.22803	1	0		Les.100	Les.18491	0.99	0		Les.15766	Les.9616	-1	0		Les.1518	Les.655	1	0		Les.1837	Les.3571	1	0		Les.1068	Les.10993	1	0
Les.10180	Les.2460	1	0		Les.1451	Les.19353	1	0		Les.205	Les.362	-0.99	0		Les.11475	Les.5593	-0.99	0.0001		Les.14475	Les.25633	1	0		Les.17733	Les.5516	1	0
Les.14	Les.5091	0.99	0		Les.3087	Les.6076	-0.98	0		Les.1139	Les.3678	-0.99	0.0002		Les.3820	Les.8916	1	0		Les.15577	Les.3273	1	0		Les.13667	Les.14475	1	0
Les.1231	Les.3584	1	0		Les.3584	Les.713	1	0		Les.11516	Les.8937	0.99	0.0001		Les.3536	Les.5546	-0.99	0		Les.10230	Les.12341	1	0		Les.2029	Les.4039	-1	0
Les.5996	Les.7729	-0.98	0		Les.22493	Les.5366	1	0		Les.1531	Les.3340	-0.99	0.0001		Les.3348	Les.973	0.99	0.0001		Les.10949	Les.19026	1	0		Les.22799	Les.4116	1	0
Les.22908	Les.9551	1	0		Les.4274	Les.4299	1	0		Les.1806	Les.4791	-0.99	0.0002		Les.5085	Les.597	-0.99	0		Les.4291	Les.4705	-0.99	0		Les.2782	Les.7724	1	0
Les.10977	Les.13093	0.99	0		Les.840	Les.848	1	0		Les.2415	Les.4095	0.99	0.0001		Les.4187	Les.866	-0.99	0.0001		Les.21335	Les.22920	1	0		Les.2014	Les.874	1	0
Les.13234	Les.4890	-0.99	0		Les.11860	Les.5996	0.99	0		Les.11040	Les.14635	-0.99	0.0001		Les.13308	Les.4847	0.99	0.0002		Les.1224	Les.9649	1	0		Les.25182	Les.4042	1	0
Les.9066	Les.9969	0.99	0		Les.12226	Les.19433	-0.98	0		Les.2941	Les.8233	0.99	0.0001		Les.13751	Les.661	-1	0		Les.5223	Les.9790	-0.99	0		Les.266	Les.3330	1	0
Les.3584	Les.6460	1	0		Les.1506	Les.3039	-0.98	0		Les.10412	Les.6761	0.99	0.0001		Les.5079	Les.8937	0.99	0		Les.13399	Les.5343	1	0		Les.11277	Les.269	-0.99	0
Les.234	Les.4309	1	0		Les.12444	Les.22920	1	0		Les.4738	Les.5217	0.99	0		Les.11106	Les.642	0.99	0.0001		Les.11002	Les.4364	1	0		Les.12974	Les.8696	-1	0
Les.10846	Les.2279	1	0		Les.3761	Les.4674	-0.98	0		Les.5282	Les.7379	-1	0		Les.11584	Les.6918	0.99	0		Les.17709	Les.5346	-0.99	0		Les.12341	Les.840	1	0
Les.1453	Les.3828	-1	0		Les.15193	Les.5493	1	0		Les.13468	Les.5253	-0.99	0.0001		Les.2770	Les.5215	0.99	0.0001		Les.3475	Les.3989	1	0		Les.1224	Les.9649	1	0
Les.3561	Les.860	1	0		Les.1245	Les.2038	1	0		Les.209	Les.362	-0.99	0.0002		Les.17681	Les.3820	-0.99	0		Les.266	Les.3330	1	0		Les.22920	Les.4170	1	0
Les.1510	Les.226	-0.98	0		Les.3696	Les.3701	1	0		Les.12436	Les.12820	1	0		Les.14108	Les.4600	0.99	0.0001		Les.3319	Les.8083	-0.99	0		Les.7947	Les.8984	-0.99	0
Les.17733	Les.5365	1	0		Les.1510	Les.226	-0.98	0		Les.17233	Les.5706	0.99	0		Les.13374	Les.4899	-0.99	0.0001		Les.25703	Les.2841	-0.99	0		Les.2254	Les.3818	1	0
Les.127	Les.13505	-0.98	0		Les.7331	Les.8130	-0.98	0		Les.2115	Les.6778	-0.99	0.0001		Les.12663	Les.9090	-1	0		Les.2863	Les.9565	1	0		Les.10870	Les.7278	1	0
Les.10363	Les.1716	0.99	0		Les.42	Les.8709	1	0		Les.4069	Les.5547	0.99	0.0001		Les.14847	Les.257	0.99	0.0001		Les.19757	Les.4627	-0.99	0		Les.3682	Les.9132	1	0
Les.12872	Les.19332	-0.98	0		Les.1344	Les.1597	1	0		Les.14019	Les.2442	0.99	0		Les.11799	Les.1541	-1	0		Les.11156	Les.4724	-0.99	0		Les.2380	Les.3560	1	0
Les.3413	Les.3561	1	0		Les.10180	Les.2380	1	0		Les.15454	Les.2722	-0.99	0.0002		Les.10078	Les.10464	1	0		Les.13330	Les.951	1	0		Les.2863	Les.9565	1	0
Les.12285	Les.4261	-0.98	0		Les.13093	Les.5366	1	0		Les.5882	Les.8745	0.99	0.0001		Les.11516	Les.8937	0.99	0.0001		Les.4522	Les.8709	1	0		Les.3286	Les.9714	-0.99	0
Les.1506	Les.3039	-0.98	0		Les.1123	Les.1429	1	0		Les.10189	Les.4040	0.99	0.0002		Les.12759	Les.9959	0.99	0.0001		Les.10513	Les.1857	1	0		Les.1776	Les.4522	1	0
Les.1166	Les.88	1	0		Les.1492	Les.2457	0.99	0		Les.1660	Les.852	0.99	0.0001		Les.10764	Les.2320	-0.99	0		Les.15184	Les.3682	1	0		Les.10205	Les.6761	-0.99	0
Les.19427	Les.25547	-0.98	0		Les.3413	Les.3561	1	0		Les.1896	Les.2144	0.99	0.0001		Les.3990	Les.5224	1	0		Les.5012	Les.7608	1	0		Les.23293	Les.4110	1	0
Les.19326	Les.8709	1	0		Les.234	Les.4121	1	0		Les.1298	Les.3540	1	0		Les.11584	Les.15471	-0.99	0.0001		Les.10663	Les.5343	1	0		Les.1419	Les.5107	-0.99	0
Les.22651	Les.4299	1	0		Les.12444	Les.3818	1	0		Les.6253	Les.854	0.99	0.0001		Les.2949	Les.2957	-1	0		Les.3017	Les.3281	1	0		Les.22920	Les.7213	1	0.0705
Les.19744	Les.2923	0.99	0		Les.11255	Les.17312	1	0		Les.4832	Les.5918	0.99	0.0002		Les.4328	Les.7542	0.99	0.0002		Les.5516	Les.7849	1	0		Les.13400	Les.15228	-0.99	0
Les.13093	Les.5366	1	0		Les.16618	Les.1850	0.99	0		Les.14945	Les.15799	-1	0		Les.194	Les.4683	1	0		Les.3186	Les.7608	1	0		Les.13399	Les.5343	1	0
Les.14404	Les.5309	-0.98	0		Les.3816	Les.860	1	0		Les.1887	Les.3105	-0.99	0.0001		Les.2271	Les.8695	0.99	0.0001		Les.2919	Les.344	-0.99	0		Les.17750	Les.3983	1	0
Les.10	Les.5728	0.99	0		Les.15929	Les.3319	-0.98	0		Les.5392	Les.8696	0.99	0.0001		Les.4327	Les.7748	-0.99	0.0001		Les.11002	Les.16464	1	0.0002		Les.561	Les.5748	-0.99	0
Les.10654	Les.15761	-0.99	0		Les.3584	Les.719	1	0		Les.480	Les.5783	0.99	0.0001		Les.11067	Les.6269	0.99	0.0002		Les.5120	Les.6908	1	0		Les.11571	Les.5313	-0.99	0
Les.25338	Les.7731	-0.99	0		Les.2934	Les.4274	1	0		Les.5520	Les.8791	0.99	0.0001		Les.14019	Les.2442	0.99	0		Les.1224	Les.681	1	0		Les.21612	Les.4915	1	0
Les.4040	Les.8791	1	0		Les.12823	Les.5689	1	0		Les.10828	Les.651	-0.99	0.0001		Les.11959	Les.3532	0.99	0.0001		Les.10476	Les.1492	-0.99	0		Les.3560	Les.4170	1	0
Les.21494	Les.8264	0.99	0		Les.19015	Les.22609	0.99	0		Les.13364	Les.3387	-0.99	0.0001		Les.6253	Les.854	0.99	0.0001		Les.10993	Les.8977	1	0		Les.15182	Les.25182	1	0
Les.13064	Les.18349	-0.99	0		Les.10923	Les.22651	1	0		Les.1275	Les.1733	0.99	0.0001		Les.5596	Les.8104	-0.99	0		Les.19917	Les.4808	1	0		Les.4899	Les.5915	1	0
Les.5996	Les.7843	0.99	0		Les.5995	Les.6504	0.99	0		Les.23298	Les.4075	0.99	0.0001		Les.17674	Les.7578	-0.99	0.0001		Les.12286	Les.4317	1	0		Les.3667	Les.3989	1	0
Les.2038	Les.9551	1	0		Les.25718	Les.5365	1	0		Les.1723	Les.4926	0.99	0.0001		Les.19625	Les.7489	-0.99	0		Les.7947	Les.8984	-0.99	0		Les.10663	Les.5343	1	0
Les.13259	Les.1452	1	0		Les.10665	Les.1068	0.99	0		Les.5018	Les.8432	-0.99	0		Les.11325	Les.3165	0.99	0.0001		Les.664	Les.8988	1	0		Les.14475	Les.25675	1	0
Les.1344	Les.5689	1	0		Les.19326	Les.848	1	0		Les.12555	Les.13252	0.99	0.0001		Les.13419	Les.4494	0.99	0		Les.25182	Les.4042	1	0		Les.2060	Les.9649	1	0
Les.12244	Les.15970	1	0		Les.3696	Les.3730	0.99	0		Les.4309	Les.5822	-1	0		Les.7379	Les.9969	0.99	0.0001		Les.10052	Les.4037	1	0		Les.10476	Les.1492	-0.99	0
Les.1850	Les.558	0.99	0		Les.2834	Les.7224	1	0		Les.4553	Les.8467	0.99	0.0001		Les.15799	Les.479	-0.99	0.0001		Les.10205	Les.270	-0.99	0		Les.3475	Les.4452	1	0
Les.1597	Les.19950	1	0		Les.10194	Les.4466	-0.99	0		Les.317	Les.6513	0.99	0.0001		Les.10412	Les.6805	-1	0		Les.13322	Les.1818	1	0		Les.677	Les.840	1	0
Les.3713	Les.386	1	0		Les.12244	Les.15970	1	0		Les.1163	Les.1793	1	0		Les.18349	Les.48	1	0		Les.5455	Les.6084	-0.99	0		Les.16464	Les.6908	1	0
Les.1008	Les.16424	1	0		Les.5483	Les.6480	-0.98	0		Les.11539	Les.3935	-0.99	0.0001		Les.13018	Les.25688	0.99	0.0002		Les.14475	Les.25675	1	0		Les.10993	Les.8977	1	0
Les.10976	Les.585	1	0		Les.11331	Les.3563	-0.98	0		Les.19240	Les.4027	1	0		Les.4353	Les.4709	-0.99	0.0001		Les.2014	Les.9139	-0.99	0		Les.10052	Les.3016	1	0
Les.19336	Les.5444	-0.98	0		Les.1452	Les.898	1	0		Les.1212	Les.5840	0.99	0.0002		Les.14651	Les.2905	0.99	0		Les.12837	Les.6929	-0.99	0		Les.4039	Les.5365	1	0
Les.3561	Les.4309	1	0		Les.16278	Les.2060	1	0		Les.19468	Les.8829	-0.99	0.0001		Les.11902	Les.300	0.99	0.0001		Les.13234	Les.397	-0.99	0		Les.14218	Les.3728	1	0
Les.14058	Les.17733	0.99	0		Les.305	Les.799	0.99	0		Les.4353	Les.4709	-0.99	0.0001		Les.5343	Les.7773	0.99	0.0001		Les.1716	Les.8439	1	0		Les.25182	Les.4065	1	0
Les.206	Les.4040	0.99	0		Les.2038	Les.64	1	0		Les.1603	Les.5198	-0.99	0.0001		Les.10491	Les.3647	0.99	0		Les.4317	Les.5416	1	0		Les.14284	Les.3458	1	0
Les.12353	Les.22908	1	0		Les.11277	Les.15550	0.99	0		Les.16491	Les.5039	-0.99	0.0001		Les.12540	Les.2211	1	0		Les.16464	Les.1716	1	0		Les.1224	Les.6819	1	0
Les.200	Les.351	0.99	0		Les.4988	Les.9551	1	0		Les.10602	Les.2423	-0.99	0.0002		Les.5283	Les.5325	-0.99	0.0001		Les.3286	Les.9714	-0.99	0		Les.19244	Les.21023	1	0
Les.305	Les.799	0.99	0		Les.1818	Les.3730	0.99	0		Les.20176	Les.6451	0.99	0.0001		Les.1723	Les.4926	0.99	0.0001		Les.3667	Les.3989	1	0		Les.3177	Les.59	1	0
Les.1061	Les.351	1	0		Les.206	Les.4040	0.99	0		Les.10023	Les.10242	1	0		Les.10552	Les.17062	1	0		Les.17245	Les.234	1	0		Les.19244	Les.5516	1	0
Les.13434	Les.4037	1	0		Les.21494	Les.8161	0.99	0		Les.5824	Les.6367	-1	0		Les.4087	Les.5649	-0.99	0.0002		Les.681	Les.9649	1	0		Les.13322	Les.1818	1	0
Les.5995	Les.6837	-0.98	0		Les.2380	Les.5689	1	0		Les.13786	Les.14202	1	0		Les.12579	Les.1492	-1	0		Les.1185	Les.2248	1	0.0811		Les.21009	Les.25188	1	0
Les.14932	Les.7862	-0.98	0		Les.5996	Les.7843	0.99	0		Les.4187	Les.866	-0.99	0.0001		Les.15686	Les.5120	0.99	0		Les.1721	Les.3693	1	0		Les.4150	Les.74	-0.99	0
Les.22609	Les.4007	0.99	0		Les.10164	Les.3388	-0.98	0		Les.5157	Les.7728	0.99	0		Les.14557	Les.8997	-0.99	0.0002		Les.14284	Les.3560	1	0		Les.13330	Les.951	1	0
Les.3099	Les.82	-0.98	0		Les.6436	Les.7726	0.99	0		Les.17681	Les.3820	-0.99	0		Les.10205	Les.33	-0.99	0.0001		Les.4150	Les.74	-0.99	0		Les.20037	Les.3647	1	0
Les.18179	Les.9807	0.99	0		Les.13234	Les.4890	-0.99	0		Les.13308	Les.4847	0.99	0.0002		Les.20721	Les.2979	0.99	0.0001		Les.23293	Les.4110	1	0		Les.1349	Les.4150	-0.99	0
Les.4475	Les.5520	0.99	0		Les.16587	Les.1744	-0.98	0		Les.14847	Les.2574	-0.99	0.0001		Les.5482	Les.6179	-0.99	0.0001		Les.10463	Les.4039	1	0		Les.10976	Les.15184	1	0
Les.4390	Les.6137	-0.98	0		Les.10977	Les.8356	0.99	0		Les.2636	Les.5770	-0.99	0.0001		Les.16495	Les.25280	0.99	0.0001		Les.13093	Les.59	1	0		Les.564	Les.9811	-0.99	0
Les.2811	Les.3627	-0.98	0		Les.1710	Les.2729	-0.98	0		Les.1518	Les.655	1	0		Les.3069	Les.3617	0.99	0.0001		Les.25182	Les.4065	1	0		Les.13093	Les.59	1	0
Les.1245	Les.20295	0.99	0		Les.2183	Les.7564	-0.99	0		Les.11584	Les.15471	-0.99	0.0001		Les.1603	Les.5198	-0.99	0.0001		Les.10201	Les.19356	1	0		Les.3017	Les.3479	1	0
Les.17096	Les.7361	-1	0		Les.18179	Les.5229	-0.99	0		Les.244	Les.7171	0.99	0.0001		Les.10394	Les.638	1	0		Les.3017	Les.3479	1	0		Les.1837	Les.2863	1	0
Les.13484	Les.2281	-0.98	0		Les.19860	Les.9275	-0.98	0		Les.3403	Les.9189	0.99	0.0001		Les.5467	Les.8916	0.99	0		Les.10923	Les.1399	1	0.0802		Les.19978	Les.3186	1	0
Les.16927	Les.4473	1	0		Les.10180	Les.2460	1	0		Les.23832	Les.4997	0.99	0.0001		Les.5150	Les.5787	1	0		Les.6074	Les.677	1	0		Les.5689	Les.8709	1	0
Les.12353	Les.654	1	0		Les.13484	Les.2281	-0.98	0		Les.2847	Les.5642	0.99	0.0001		Les.15577	Les.3677	-0.99	0		Les.5689	Les.8709	1	0		Les.15228	Les.8665	-0.99	0
Les.3959	Les.4037	1	0		Les.16927	Les.7344	1	0		Les.3108	Les.4025	0.99	0		Les.1912	Les.3823	0.99	0		Les.23613	Les.8980	1	0		Les.25182	Les.4072	1	0
Les.17733	Les.7633	1	0		Les.12504	Les.7278	-0.98	0		Les.10811	Les.665	0.99	0.0002		Les.19483	Les.4797	0.99	0.0001		Les.1492	Les.8665	1	0		Les.5516	Les.7849	1	0
Les.10204	Les.3017	1	0		Les.10363	Les.17096	-1	0		Les.11512	Les.25633	1	0		Les.16581	Les.7489	-0.99	0		Les.2127	Les.8829	-0.99	0		Les.11002	Les.4364	1	0
Les.19120	Les.438	1	0		Les.4563	Les.7557	0.99	0		Les.19972	Les.7135	0.99	0		Les.4553	Les.8467	0.99	0.0001		Les.17750	Les.3756	1	0		Les.23076	Les.9745	1	0
Les.1123	Les.15363	1	0		Les.3099	Les.82	-0.98	0		Les.13406	Les.655	1	0		Les.11260	Les.2356	-1	0		Les.25561	Les.9729	-0.99	0		Les.5118	Les.664	1	0
Les.12884	Les.5848	0.99	0		Les.2061	Les.6540	1	0		Les.11376	Les.2349	-0.99	0		Les.4710	Les.6326	0.99	0.0001		Les.13667	Les.15182	1	0		Les.1344	Les.2068	1	0.0548
Les.1072	Les.17096	-1	0		Les.1971	Les.5081	-0.98	0		Les.24753	Les.7379	-0.99	0.0001		Les.11718	Les.12219	0.99	0.0001		Les.12341	Les.20115	1	0		Les.11079	Les.14829	1	0
Les.2052	Les.4735	0.99	0		Les.422	Les.78	-0.98	0		Les.25428	Les.5737	-0.99	0.0001		Les.2636	Les.5770	-0.99	0.0001		Les.25182	Les.4072	1	0		Les.19757	Les.4627	-0.99	0
Les.13434	Les.7849	0.99	0		Les.25338	Les.7731	-0.99	0		Les.12579	Les.1492	-1	0		Les.3016	Les.5803	-0.99	0		Les.5052	Les.7454	-0.99	0		Les.15577	Les.3273	1	0
Les.4274	Les.7633	1	0		Les.10403	Les.9714	-0.98	0		Les.13419	Les.4494	0.99	0		Les.19483	Les.2861	0.99	0.0001		Les.18463	Les.4627	-0.99	0		Les.10648	Les.6908	1	0
Les.1818	Les.3696	1	0		Les.11082	Les.18349	-0.98	0		Les.2908	Les.5311	0.99	0.0001		Les.10187	Les.12603	0.99	0.0002		Les.22700	Les.4549	1	0		Les.2733	Les.3186	1	0
Les.6781	Les.881	1	0		Les.1008	Les.16278	1	0		Les.5294	Les.9135	-0.99	0.0001		Les.5294	Les.8776	-1	0		Les.1185	Les.2254	1	0.0761		Les.2733	Les.840	1	0
Les.422	Les.78	-0.98	0		Les.840	Les.8709	1	0		Les.5052	Les.8547	1	0		Les.5546	Les.6746	0.99	0.0002		Les.15228	Les.8665	-0.99	0		Les.3693	Les.4818	1	0
Les.13050	Les.22609	-0.98	0		Les.4299	Les.5365	1	0		Les.2271	Les.8695	0.99	0.0001		Les.5392	Les.8730	0.99	0.0001		Les.1857	Les.7042	1	0		Les.1185	Les.2248	1	0.0811
Les.4558	Les.5549	-0.99	0		Les.11860	Les.3702	0.99	0		Les.11584	Les.6918	0.99	0		Les.25428	Les.5737	-0.99	0.0001		Les.3177	Les.59	1	0		Les.1258	Les.2121	1	0
Les.21494	Les.8961	0.99	0		Les.19326	Les.8709	1	0		Les.13374	Les.9729	1	0		Les.3030	Les.6188	0.99	0		Les.1182	Les.5105	-0.99	0		Les.1721	Les.3571	1	0
Les.19757	Les.2809	-0.98	0		Les.1072	Les.16278	1	0		Les.3494	Les.4042	0.99	0.0001		Les.11581	Les.19046	0.99	0.0001		Les.3701	Les.3702	1	0		Les.18463	Les.4627	-0.99	0
Les.17270	Les.5689	1	0		Les.4522	Les.5960	0.99	0		Les.1344	Les.20019	1	0		Les.10975	Les.4520	0.99	0.0002		Les.14475	Les.2782	1	0		Les.17733	Les.2254	1	0
Les.4299	Les.5365	1	0		Les.19120	Les.438	1	0		Les.13406	Les.1380	1	0		Les.3515	Les.4899	-0.99	0.0002		Les.5121	Les.960	1	0		Les.12367	Les.16479	1	0
Les.3561	Les.863	1	0		Les.13247	Les.5696	0.99	0		Les.1764	Les.4002	-0.99	0.0001		Les.13223	Les.1926	-0.99	0.0001		Les.10230	Les.4549	1	0		Les.309	Les.8988	1	0
Les.3584	Les.7087	1	0		Les.10466	Les.4304	0.99	0		Les.5596	Les.8104	-0.99	0		Les.13796	Les.4850	0.99	0.0001		Les.12974	Les.2529	-0.99	0		Les.10949	Les.19026	1	0
Les.22717	Les.7130	1	0		Les.4274	Les.4304	0.99	0		Les.13566	Les.19902	0.99	0.0001		Les.20721	Les.4503	0.99	0.0001		Les.14218	Les.3696	1	0.0341		Les.1716	Les.8439	1	0
Les.324	Les.5952	0.99	0		Les.14404	Les.5309	-0.98	0		Les.14108	Les.4600	0.99	0.0001		Les.15809	Les.4724	-0.99	0.0001		Les.19244	Les.21224	1	0		Les.11002	Les.16464	1	0.0002
Les.2247	Les.23457	-0.98	0		Les.3725	Les.3742	0.99	0		Les.12130	Les.7871	1	0		Les.205	Les.362	-0.99	0		Les.12367	Les.16479	1	0		Les.3519	Les.3756	1	0
Les.1453	Les.20295	-0.99	0		Les.14058	Les.17792	0.99	0		Les.194	Les.4683	1	0		Les.11040	Les.14635	-0.99	0.0001		Les.2014	Les.9714	-0.99	0		Les.20037	Les.9745	1	0
Les.10363	Les.1729	1	0		Les.9066	Les.9969	0.99	0		Les.19042	Les.4580	0.99	0.0001		Les.13018	Les.20265	-0.99	0.0001		Les.4097	Les.4317	1	0		Les.14475	Les.2782	1	0
Les.16037	Les.7849	0.99	0		Les.5506	Les.7731	0.99	0		Les.3598	Les.5017	-0.99	0.0001		Les.19349	Les.830	-0.99	0.0001		Les.12286	Les.4364	1	0		Les.10663	Les.22717	1	0
Les.1072	Les.1716	0.99	0		Les.1452	Les.906	1	0		Les.137	Les.15624	-1	0		Les.19972	Les.7135	0.99	0		Les.1185	Les.9649	1	0.0737		Les.3701	Les.3702	1	0
Les.10403	Les.9714	-0.98	0		Les.22493	Les.5587	1	0		Les.11635	Les.2867	-0.99	0		Les.7379	Les.998	-0.99	0.0001		Les.22920	Les.7213	1	0.0705		Les.17709	Les.9714	-0.99	0
Les.22493	Les.5587	1	0		Les.234	Les.4309	1	0		Les.11277	Les.19303	0.99	0.0001		Les.3540	Les.7489	-0.99	0.0001		Les.5363	Les.7065	-0.99	0		Les.5363	Les.7065	-0.99	0
Les.10846	Les.23328	1	0		Les.1061	Les.351	1	0		Les.19108	Les.8696	-1	0		Les.15799	Les.4795	0.99	0		Les.3035	Les.3177	1	0		Les.2014	Les.9139	-0.99	0
Les.12444	Les.22920	1	0		Les.12882	Les.17194	-0.98	0		Les.527	Les.8813	-0.99	0		Les.2072	Les.5264	-0.99	0.0001		Les.14122	Les.681	1	0		Les.4187	Les.82	-0.99	0
Les.21168	Les.96	-0.99	0		Les.11911	Les.4874	1	0		Les.2842	Les.834	1	0		Les.1166	Les.19972	0.99	0.0001		Les.14475	Les.3070	1	0		Les.2782	Les.7742	1	0
Les.4040	Les.8804	-0.98	0		Les.19086	Les.3314	0.99	0		Les.15577	Les.3677	-0.99	0		Les.10351	Les.9780	0.99	0		Les.13330	Les.960	1	0		Les.1492	Les.8665	1	0
Les.18349	Les.2457	-1	0		Les.5696	Les.8997	0.99	0		Les.15686	Les.5120	0.99	0		Les.12681	Les.8397	0.99	0.0001		Les.11244	Les.62	1	0		Les.11912	Les.5629	-0.99	0
Les.22651	Les.4304	0.99	0		Les.5995	Les.6837	-0.98	0		Les.7379	Les.9969	0.99	0.0001		Les.13374	Les.9729	1	0		Les.4364	Les.5120	1	0		Les.10513	Les.1857	1	0
Les.42	Les.945	-0.98	0		Les.10976	Les.585	1	0		Les.3270	Les.3354	-0.99	0		Les.1660	Les.852	0.99	0.0001		Les.3519	Les.3756	1	0		Les.17245	Les.23164	1	0
Les.4274	Les.4473	1	0		Les.10145	Les.8161	1	0		Les.10552	Les.17062	1	0		Les.12560	Les.16732	-0.99	0		Les.21476	Les.9762	-0.99	0		Les.13399	Les.5365	1	0
Les.1776	Les.4106	1	0		Les.12444	Les.2380	1	0		Les.12540	Les.2211	1	0		Les.22737	Les.3491	0.99	0.0001		Les.2733	Les.8351	1	0		Les.15184	Les.375	1	0
Les.3404	Les.4114	1	0		Les.200	Les.3696	0.99	0		Les.12759	Les.9959	0.99	0.0001		Les.12207	Les.5879	1	0		Les.1837	Les.3640	1	0		Les.664	Les.951	1	0
Les.5494	Les.5727	-0.98	0		Les.17096	Les.719	-1	0		Les.4980	Les.9642	-1	0		Les.19108	Les.8696	-1	0		Les.309	Les.8988	1	0		Les.2733	Les.8439	1	0
Les.3732	Les.8161	1	0		Les.13436	Les.5015	-0.98	0		Les.6909	Les.7881	0.99	0		Les.209	Les.362	-0.99	0.0002		Les.22717	Les.5120	1	0		Les.12299	Les.834	1	0
Les.12033	Les.14810	-0.98	0		Les.1451	Les.2061	1	0		Les.19483	Les.4797	0.99	0.0001		Les.12420	Les.2320	0.99	0.0001		Les.14475	Les.309	1	0		Les.2127	Les.8829	-0.99	0
Les.23586	Les.626	-0.98	0		Les.3404	Les.4114	1	0		Les.18349	Les.4818	1	0		Les.2442	Les.3109	0.99	0		Les.25182	Les.4114	1	0		Les.22799	Les.412	1	0
Les.17733	Les.5366	1	0		Les.10923	Les.22717	1	0		Les.10828	Les.61	0.99	0.0002		Les.2607	Les.37	0.99	0		Les.1344	Les.2060	1	0		Les.13667	Les.15182	1	0
Les.2061	Les.709	1	0		Les.10363	Les.1716	0.99	0		Les.1343	Les.19978	-0.99	0.0002		Les.5866	Les.98	0.99	0.0001		Les.21009	Les.25188	1	0		Les.12025	Les.6819	1	0
Les.1443	Les.16927	1	0		Les.4274	Les.7633	1	0		Les.20721	Les.2979	0.99	0.0001		Les.480	Les.5783	0.99	0.0001		Les.677	Les.8351	1	0		Les.11156	Les.4724	-0.99	0
Les.385	Les.9879	1	0		Les.19427	Les.25547	-0.98	0		Les.13500	Les.5623	-0.99	0.0001		Les.10491	Les.3677	0.99	0		Les.19757	Les.4957	-0.99	0		Les.16464	Les.1716	1	0
Les.17709	Les.4808	0.99	0		Les.2380	Les.3505	0.99	0		Les.12799	Les.2415	-0.99	0.0001		Les.12799	Les.2415	-0.99	0.0001		Les.3403	Les.9472	-0.99	0		Les.19950	Les.8709	1	0
Les.2782	Les.64	1	0.0002		Les.12444	Les.3827	1	0		Les.11291	Les.11725	0.99	0		Les.19240	Les.4027	1	0		Les.12286	Les.13170	1	0		Les.14475	Les.3070	1	0
Les.12226	Les.19433	-0.98	0		Les.3816	Les.863	1	0		Les.5079	Les.8937	0.99	0		Les.22427	Les.2271	0.99	0.0001		Les.12299	Les.834	1	0		Les.2380	Les.3676	1	0
Les.10347	Les.13484	-0.98	0		Les.15184	Les.3397	1	0.0375		Les.15027	Les.5992	0.99	0.0001		Les.1315	Les.5144	0.99	0.0001		Les.1224	Les.1344	1	0		Les.10923	Les.14218	1	0
Les.1451	Les.19353	1	0		Les.1443	Les.1714	1	0		Les.112	Les.678	-0.99	0.0001		Les.165	Les.7332	0.99	0.0001		Les.14284	Les.3676	1	0		Les.25182	Les.4114	1	0
Les.11912	Les.2127	1	0		Les.21168	Les.96	-0.99	0		Les.1603	Les.8661	0.99	0.0001		Les.4274	Les.84	0.99	0		Les.1258	Les.9139	-0.99	0		Les.22717	Les.5120	1	0
Les.3816	Les.860	1	0		Les.3418	Les.5229	-0.98	0		Les.5294	Les.8776	-1	0		Les.10187	Les.4995	0.99	0.0001		Les.2029	Les.4071	-1	0		Les.2014	Les.9714	-0.99	0
Les.11996	Les.1531	-0.99	0		Les.13050	Les.22609	-0.98	0		Les.12226	Les.7489	0.99	0.0002		Les.1091	Les.4899	0.99	0.0001		Les.5689	Les.9808	1	0		Les.14790	Les.4885	1	0
Les.10145	Les.8161	1	0		Les.2052	Les.4735	0.99	0		Les.5546	Les.6746	0.99	0.0002		Les.6909	Les.7881	0.99	0		Les.19978	Les.3186	1	0		Les.677	Les.8439	1	0
Les.19089	Les.2213	-0.98	0		Les.1072	Les.16424	1	0		Les.11975	Les.2229	-0.99	0		Les.2894	Les.6874	-0.99	0.0002		Les.1349	Les.9790	-1	0		Les.13234	Les.397	-0.99	0
Les.3128	Les.5168	0.99	0		Les.3087	Les.4664	-0.98	0		Les.10187	Les.12603	0.99	0.0002		Les.2379	Les.5607	-0.99	0.0001		Les.5118	Les.6373	1	0		Les.4150	Les.744	-0.99	0
Les.2213	Les.2959	-0.98	0		Les.21494	Les.8264	0.99	0		Les.5283	Les.5325	-0.99	0.0001		Les.21075	Les.2271	0.99	0.0001		Les.19659	Les.5363	-0.99	0		Les.10052	Les.4037	1	0
Les.3503	Les.945	-0.98	0		Les.11134	Les.15761	-0.99	0		Les.19483	Les.2861	0.99	0.0001		Les.12904	Les.3274	-1	0		Les.21947	Les.23613	1	0		Les.10870	Les.12910	-0.99	0
Les.1008	Les.16479	1	0		Les.11255	Les.17625	1	0		Les.7379	Les.998	-0.99	0.0001		Les.15295	Les.8003	-1	0		Les.3475	Les.4452	1	0		Les.1185	Les.2254	1	0.0761
Les.3087	Les.4664	-0.98	0		Les.11942	Les.78	-0.98	0		Les.19160	Les.5166	0.99	0		Les.14745	Les.471	0.99	0		Les.234	Les.3411	1	0		Les.351	Les.59	1	0
Les.2934	Les.4274	1	0		Les.10201	Les.7274	0.99	0		Les.11325	Les.3165	0.99	0.0001		Les.5229	Les.8406	0.99	0.0001		Les.11002	Les.438	1	0		Les.16945	Les.1944	1	0
Les.1776	Les.4110	1	0		Les.1008	Les.16424	1	0		Les.13223	Les.1926	-0.99	0.0001		Les.13841	Les.146	0.99	0.0001		Les.14475	Les.3464	1	0		Les.5365	Les.8585	1	0
Les.200	Les.3519	0.99	0		Les.1344	Les.5689	1	0		Les.14696	Les.3024	0.99	0.0001		Les.1896	Les.2144	0.99	0.0001		Les.25182	Les.4126	1	0		Les.21023	Les.4110	1	0
Les.11911	Les.5055	1	0		Les.4089	Les.5356	0.99	0		Les.1590	Les.3762	0.99	0.0001		Les.2847	Les.5642	0.99	0.0001		Les.10052	Les.5789	1	0		Les.21476	Les.9762	-0.99	0
Les.11860	Les.626	0.99	0		Les.11912	Les.2127	1	0		Les.4327	Les.7748	-0.99	0.0001		Les.3515	Les.6471	-0.99	0		Les.2733	Les.3186	1	0		Les.3017	Les.351	1	0
Les.11942	Les.78	-0.98	0		Les.12244	Les.16037	1	0		Les.1065	Les.17779	-0.99	0		Les.10342	Les.21036	-0.99	0.0001		Les.3682	Les.9132	1	0		Les.13330	Les.960	1	0
Les.15588	Les.5995	0.99	0		Les.1166	Les.9061	1	0		Les.11981	Les.22609	0.99	0.0001		Les.1020	Les.2904	0.99	0.0002		Les.19950	Les.8709	1	0		Les.12910	Les.13281	-0.99	0
Les.11561	Les.2362	-0.98	0		Les.10977	Les.13093	0.99	0		Les.11284	Les.4798	-0.99	0.0001		Les.14847	Les.25716	0.99	0.0001		Les.21947	Les.3561	1	0		Les.2696	Les.3519	1	0
Les.10466	Les.4473	1	0		Les.3141	Les.3319	0.99	0		Les.11067	Les.6269	0.99	0.0002		Les.5762	Les.89	0.99	0.0001		Les.13400	Les.9714	-1	0		Les.12341	Les.20115	1	0
Les.20295	Les.3017	0.99	0		Les.10347	Les.13484	-0.98	0		Les.3498	Les.3822	1	0		Les.5215	Les.76	0.99	0.0001		Les.10648	Les.677	1	0		Les.10663	Les.5365	1	0
Les.16927	Les.4522	0.99	0		Les.810	Les.868	1	0		Les.5431	Les.5938	1	0		Les.13018	Les.2028	0.99	0		Les.14790	Les.4885	1	0		Les.14475	Les.309	1	0
Les.10976	Les.6143	1	0		Les.10846	Les.2493	1	0		Les.21075	Les.2271	0.99	0.0001		Les.112	Les.6805	-0.99	0.0001		Les.10205	Les.6761	-0.99	0		Les.13093	Les.2696	1	0
Les.10923	Les.22651	1	0		Les.127	Les.13505	-0.98	0		Les.1020	Les.2904	0.99	0.0002		Les.1139	Les.3678	-0.99	0.0002		Les.1721	Les.3744	1	0		Les.3475	Les.4899	1	0
Les.3099	Les.8251	-0.98	0		Les.25718	Les.5366	1	0		Les.12964	Les.13911	-0.99	0.0001		Les.17665	Les.6883	0.99	0.0001		Les.4965	Les.9790	-0.99	0		Les.25182	Les.4126	1	0
Les.12244	Les.16037	1	0		Les.1072	Les.16479	1	0		Les.13841	Les.146	0.99	0.0001		Les.19468	Les.8829	-0.99	0.0001		Les.10463	Les.20388	1	0		Les.3411	Les.8382	1	0
Les.840	Les.848	1	0		Les.18179	Les.9807	0.99	0		Les.11475	Les.5593	-0.99	0.0001		Les.11277	Les.19303	0.99	0.0001		Les.17709	Les.5363	-0.99	0		Les.10205	Les.270	-0.99	0
Les.14492	Les.2673	-0.99	0		Les.3413	Les.3816	1	0		Les.5392	Les.8730	0.99	0.0001		Les.13731	Les.678	0.99	0.0002		Les.5365	Les.8686	1	0		Les.10362	Les.3627	-0.99	0
Les.4473	Les.5365	1	0		Les.4473	Les.5365	1	0		Les.12904	Les.3274	-1	0		Les.5282	Les.7449	0.99	0.0001		Les.677	Les.840	1	0		Les.19757	Les.4957	-0.99	0
Les.20117	Les.4686	-0.98	0		Les.3713	Les.3826	1	0		Les.12802	Les.1619	1	0		Les.4948	Les.5706	0.99	0		Les.21947	Les.3830	1	0		Les.2029	Les.4071	-1	0
Les.1245	Les.2038	1	0		Les.25547	Les.7563	-0.98	0		Les.2442	Les.3109	0.99	0		Les.23298	Les.4065	0.99	0		Les.1716	Les.852	1	0		Les.25561	Les.9729	-0.99	0
Les.14178	Les.3505	0.99	0		Les.10734	Les.5229	-0.98	0		Les.15809	Les.4724	-0.99	0.0001		Les.13481	Les.4644	-0.99	0.0001		Les.19244	Les.5516	1	0		Les.17696	Les.9551	1	0
Les.3584	Les.713	1	0		Les.1776	Les.4106	1	0		Les.5150	Les.5787	1	0		Les.494	Les.7489	1	0		Les.10476	Les.8665	-0.99	0		Les.11244	Les.62	1	0
Les.10363	Les.173	0.99	0		Les.5494	Les.5727	-0.98	0		Les.10394	Les.638	1	0		Les.317	Les.6513	0.99	0.0001		Les.13399	Les.5365	1	0		Les.4549	Les.4953	1	0
Les.2038	Les.64	1	0		Les.2934	Les.4299	1	0		Les.2826	Les.4924	-0.99	0.0001		Les.2861	Les.7155	-0.99	0		Les.14475	Les.4042	1	0		Les.14284	Les.3459	1	0
Les.3460	Les.64	0.99	0		Les.13758	Les.2323	1	0		Les.2861	Les.7155	-0.99	0		Les.14696	Les.3024	0.99	0.0001		Les.3693	Les.4818	1	0		Les.12286	Les.13399	1	0
Les.19009	Les.22562	0.99	0		Les.10	Les.5728	0.99	0		Les.2072	Les.5264	-0.99	0.0001		Les.10491	Les.3693	0.99	0		Les.3186	Les.7842	1	0		Les.23293	Les.4170	1	0
Les.3413	Les.3816	1	0		Les.7557	Les.874	0.99	0		Les.11244	Les.13247	0.99	0.0001		Les.3488	Les.3651	-0.99	0		Les.22799	Les.412	1	0		Les.10463	Les.4039	1	0
Les.13758	Les.2323	1	0		Les.18075	Les.2921	-0.98	0		Les.11581	Les.24753	-0.99	0.0001		Les.20721	Les.3003	0.99	0		Les.17733	Les.9649	1	0		Les.23195	Les.834	1	0
Les.16587	Les.3409	-0.98	0		Les.17270	Les.585	1	0		Les.22737	Les.3491	0.99	0.0001		Les.4717	Les.5708	0.99	0		Les.23453	Les.3479	1	0		Les.21335	Les.22920	1	0
Les.12444	Les.3818	1	0		Les.16587	Les.3409	-0.98	0		Les.22427	Les.2271	0.99	0.0001		Les.5217	Les.7681	-0.99	0		Les.21947	Les.4309	1	0		Les.1716	Les.852	1	0
Les.6436	Les.7726	0.99	0		Les.10923	Les.22908	1	0		Les.12186	Les.172	-0.99	0.0001		Les.1603	Les.8661	0.99	0.0001		Les.5118	Les.664	1	0		Les.5120	Les.7608	1	0
Les.12249	Les.5160	-0.98	0		Les.1123	Les.15363	1	0		Les.13064	Les.311	-0.99	0		Les.11115	Les.38	0.99	0.0001		Les.15184	Les.3731	1	0		Les.10201	Les.19356	1	0
Les.13231	Les.15761	-0.98	0		Les.2811	Les.3627	-0.98	0		Les.3499	Les.5246	0.99	0.0001		Les.2306	Les.6555	0.99	0.0001		Les.23613	Les.9061	1	0		Les.4039	Les.5416	1	0
Les.19031	Les.6523	-0.98	0		Les.17733	Les.5365	1	0		Les.10491	Les.3647	0.99	0		Les.15577	Les.3693	-0.99	0		Les.10663	Les.5365	1	0		Les.10230	Les.4549	1	0
Les.15193	Les.5493	1	0		Les.1452	Les.9232	1	0		Les.20721	Les.4503	0.99	0.0001		Les.20721	Les.2857	1	0		Les.1224	Les.6819	1	0		Les.5689	Les.9808	1	0
Les.1597	Les.19966	1	0		Les.3099	Les.8251	-0.98	0		Les.209	Les.3626	-0.99	0.0001		Les.3108	Les.4025	0.99	0		Les.3035	Les.3186	1	0		Les.1837	Les.3571	1	0
Les.4794	Les.5849	-0.98	0		Les.21494	Les.8961	0.99	0		Les.5217	Les.7681	-0.99	0		Les.1912	Les.7195	0.99	0		Les.17709	Les.9722	-0.99	0		Les.3647	Les.8351	1	0
Les.14	Les.1453	-1	0		Les.5041	Les.7729	-0.99	0		Les.11027	Les.287	-0.99	0.0001		Les.10999	Les.20494	0.99	0.0001		Les.10463	Les.4071	1	0		Les.3186	Les.7842	1	0
Les.10164	Les.3388	-0.98	0		Les.12723	Les.13727	-0.98	0		Les.2770	Les.5215	0.99	0.0001		Les.3017	Les.5058	-0.99	0.0001		Les.1185	Les.22562	1	0		Les.5118	Les.7724	1	0
Les.18075	Les.2921	-0.98	0		Les.1061	Les.3519	1	0		Les.3663	Les.5051	0.99	0.0001		Les.10351	Les.9782	-0.99	0.0001		Les.13397	Les.344	-0.99	0		Les.1122	Les.23832	1	0
Les.3725	Les.3742	0.99	0		Les.3816	Les.881	1	0		Les.13731	Les.678	0.99	0.0002		Les.13045	Les.9988	0.99	0.0001		Les.6535	Les.6871	-0.99	0		Les.21947	Les.23613	1	0
Les.16479	Les.3474	1	0		Les.1597	Les.19950	1	0		Les.5229	Les.8406	0.99	0.0001		Les.12802	Les.1619	1	0		Les.270	Les.3397	-0.99	0		Les.10209	Les.252	-0.99	0
Les.1453	Les.2038	-1	0		Les.12643	Les.214	-0.98	0		Les.25716	Les.4696	0.99	0.0001		Les.5882	Les.8745	0.99	0.0001		Les.2733	Les.840	1	0		Les.2380	Les.3682	1	0
Les.11255	Les.17312	1	0		Les.10363	Les.1729	1	0		Les.18810	Les.5597	1	0		Les.2842	Les.8366	1	0		Les.4150	Les.744	-0.99	0		Les.1185	Les.9649	1	0.0737
Les.4274	Les.4522	0.99	0		Les.11860	Les.626	0.99	0		Les.2692	Les.3454	0.99	0		Les.11581	Les.24753	-0.99	0.0001		Les.5012	Les.7842	1	0		Les.1349	Les.9790	-1	0
Les.3696	Les.3701	1	0		Les.1776	Les.4110	1	0		Les.12681	Les.8397	0.99	0.0001		Les.4617	Les.5662	0.99	0.0001		Les.1122	Les.23832	1	0		Les.19917	Les.4808	1	0
Les.4299	Les.5366	1	0		Les.10654	Les.15761	-0.99	0		Les.11260	Les.6471	0.99	0.0002		Les.11635	Les.19386	1	0		Les.3330	Les.9722	-0.99	0		Les.10993	Les.9015	1	0
Les.10987	Les.5692	1	0		Les.1061	Les.13093	1	0		Les.10078	Les.10464	1	0		Les.17698	Les.2730	0.99	0.0001		Les.13667	Les.19284	1	0		Les.14122	Les.681	1	0
Les.1344	Les.1597	1	0		Les.687	Les.9551	1	0		Les.20721	Les.3003	0.99	0		Les.10726	Les.5792	-0.99	0		Les.10976	Les.17733	1	0		Les.10370	Les.19070	1	0
Les.1061	Les.3519	1	0		Les.2357	Les.2919	-0.98	0		Les.13854	Les.14108	1	0		Les.13406	Les.655	1	0		Les.23195	Les.834	1	0		Les.18075	Les.74	-0.99	0
Les.5041	Les.7729	-0.99	0		Les.10204	Les.3177	1	0		Les.5866	Les.98	0.99	0.0001		Les.1862	Les.280	0.99	0		Les.12910	Les.13281	-0.99	0		Les.25182	Les.5054	1	0
Les.3732	Les.8264	1	0		Les.19757	Les.2809	-0.98	0		Les.3030	Les.6188	0.99	0		Les.1924	Les.25402	-1	0		Les.25182	Les.5054	1	0		Les.13163	Les.7444	-0.99	0
Les.1072	Les.1729	1	0		Les.10180	Les.960	1	0.0432		Les.11635	Les.19386	1	0		Les.4764	Les.4924	0.99	0		Les.21947	Les.479	1	0		Les.4953	Les.5365	1	0
Les.12353	Les.687	1	0		Les.3314	Les.798	0.99	0		Les.16518	Les.20791	0.99	0.0001		Les.25716	Les.4696	0.99	0.0001		Les.4042	Les.4065	1	0		Les.2919	Les.344	-0.99	0
Les.1008	Les.17096	-1	0		Les.1850	Les.558	0.99	0		Les.3515	Les.6471	-0.99	0		Les.37	Les.5115	-0.99	0.0001		Les.20037	Les.9745	1	0		Les.8977	Les.9177	1	0
Les.12444	Les.2380	1	0		Les.10987	Les.5692	1	0		Les.17835	Les.4995	0.99	0.0001		Les.3701	Les.778	-1	0		Les.4187	Les.82	-0.99	0		Les.22799	Les.4130	1	0
Les.19015	Les.22609	0.99	0		Les.17096	Les.7361	-1	0		Les.11086	Les.11142	-0.99	0		Les.2160	Les.3624	1	0		Les.1701	Les.19978	1	0		Les.13667	Les.19284	1	0
Les.11860	Les.25547	0.99	0		Les.1818	Les.3741	1	0		Les.3494	Les.4047	1	0		Les.5052	Les.8547	1	0		Les.12974	Les.8696	-1	0		Les.1182	Les.5105	-0.99	0
Les.13093	Les.1379	1	0		Les.19471	Les.5996	0.99	0		Les.16495	Les.25280	0.99	0.0001		Les.11739	Les.12802	-0.99	0		Les.1344	Les.2068	1	0.0548		Les.234	Les.3120	1	0
Les.12828	Les.19332	0.99	0		Les.3413	Les.4057	1	0		Les.2607	Les.37	0.99	0		Les.25633	Les.4047	1	0		Les.11565	Les.3725	1	0		Les.14475	Les.3464	1	0
Les.2380	Les.5689	1	0		Les.3713	Les.386	1	0		Les.5282	Les.7449	0.99	0.0001		Les.1518	Les.6704	-1	0		Les.12367	Les.1655	1	0		Les.2529	Les.661	1	0
Les.10180	Les.960	1	0.0432		Les.13259	Les.16218	1	0		Les.141	Les.2673	-0.99	0.0001		Les.11086	Les.11142	-0.99	0		Les.11346	Les.12818	-0.99	0		Les.21947	Les.3561	1	0
Les.12643	Les.214	-0.98	0		Les.12770	Les.4472	0.99	0		Les.25633	Les.4047	1	0		Les.4781	Les.4917	-0.99	0.0001		Les.3021	Les.3730	1	0		Les.2380	Les.3731	1	0
Les.12882	Les.17194	-0.98	0		Les.19031	Les.6523	-0.98	0		Les.4781	Les.4915	-0.99	0		Les.10828	Les.6555	0.99	0		Les.1650	Les.5843	1	0		Les.19659	Les.5363	-0.99	0
Les.3713	Les.42	1	0		Les.12353	Les.654	1	0		Les.2142	Les.5021	-0.99	0.0001		Les.1212	Les.5840	0.99	0.0002		Les.21947	Les.8230	1	0		Les.23613	Les.8980	1	0
Les.13234	Les.4959	-0.99	0		Les.17738	Les.1882	1	0		Les.300	Les.998	-0.99	0.0001		Les.13854	Les.14108	1	0		Les.14475	Les.4065	1	0		Les.13379	Les.20721	-0.99	0
Les.14058	Les.17792	0.99	0		Les.12828	Les.19332	0.99	0		Les.1912	Les.7195	0.99	0		Les.2142	Les.5021	-0.99	0.0001		Les.15577	Les.3281	1	0		Les.12367	Les.1655	1	0
Les.2782	Les.654	1	0.0002		Les.3732	Les.8161	1	0		Les.11086	Les.300	-0.99	0.0001		Les.137	Les.611	0.99	0.0001		Les.4549	Les.4953	1	0		Les.25182	Les.5118	1	0
Les.1819	Les.2831	0.99	0		Les.3584	Les.7361	1	0		Les.4717	Les.5708	0.99	0		Les.10553	Les.5817	0.99	0		Les.2733	Les.8439	1	0		Les.1224	Les.1344	1	0
Les.10665	Les.1068	0.99	0		Les.12285	Les.4261	-0.98	0		Les.2379	Les.5607	-0.99	0.0001		Les.14952	Les.7081	-0.99	0.0001		Les.3097	Les.4920	1	0		Les.10052	Les.5789	1	0
Les.3584	Les.719	1	0		Les.10846	Les.2688	1	0		Les.11869	Les.5257	0.99	0.0002		Les.1061	Les.4877	0.99	0.0001		Les.2782	Les.8802	1	0		Les.1857	Les.7083	1	0
Les.1818	Les.3701	1	0		Les.3959	Les.4037	1	0		Les.4710	Les.6326	0.99	0.0001		Les.1076	Les.929	-0.99	0.0001		Les.11738	Les.23164	1	0		Les.15228	Les.8696	-0.99	0
Les.21494	Les.9195	0.99	0		Les.14058	Les.1818	0.99	0		Les.2458	Les.9790	-1	0		Les.14313	Les.3450	1	0		Les.1224	Les.14122	1	0		Les.5118	Les.7742	1	0
Les.3615	Les.626	-0.98	0		Les.13234	Les.4959	-0.99	0		Les.1638	Les.7442	0.99	0.0001		Les.12130	Les.7871	1	0		Les.5120	Les.7608	1	0		Les.12974	Les.874	-0.99	0
Les.10145	Les.8264	1	0		Les.4299	Les.5366	1	0		Les.165	Les.7332	0.99	0.0001		Les.3935	Les.4468	-1	0		Les.25182	Les.5118	1	0		Les.5455	Les.6084	-0.99	0
Les.3413	Les.4057	1	0		Les.10976	Les.6143	1	0		Les.11572	Les.3641	1	0		Les.4654	Les.4784	0.99	0		Les.8977	Les.9177	1	0		Les.10463	Les.20388	1	0
Les.1627	Les.16897	1	0		Les.22717	Les.7130	1	0		Les.2706	Les.745	-0.99	0		Les.12274	Les.19888	-0.99	0.0001		Les.4097	Les.4364	1	0		Les.19244	Les.21224	1	0
Les.1072	Les.173	0.99	0		Les.4473	Les.5366	1	0		Les.15036	Les.1733	-0.99	0.0001		Les.14146	Les.22659	0.99	0.0001		Les.21947	Les.8980	1	0		Les.1716	Les.8585	1	0
Les.1166	Les.9061	1	0		Les.2782	Les.64	1	0.0002		Les.479	Les.9833	-0.99	0.0001		Les.300	Les.998	-0.99	0.0001		Les.3563	Les.62	-0.99	0		Les.11002	Les.438	1	0
Les.17738	Les.1882	1	0		Les.10145	Les.8264	1	0		Les.25613	Les.5140	1	0		Les.20019	Les.5564	1	0		Les.677	Les.8439	1	0		Les.17709	Les.5346	-0.99	0
Les.5506	Les.78	-0.98	0		Les.12444	Les.3959	1	0		Les.19155	Les.4017	-0.99	0		Les.5865	Les.682	0.99	0.0001		Les.17750	Les.3983	1	0		Les.20037	Les.3730	1	0
Les.2834	Les.860	1	0		Les.4274	Les.4473	1	0		Les.11718	Les.12219	0.99	0.0001		Les.13381	Les.5398	1	0.0029		Les.17733	Les.22562	1	0		Les.22920	Les.7826	1	0.0583
Les.1944	Les.860	1	0		Les.1443	Les.3177	1	0		Les.11491	Les.9339	1	0		Les.2029	Les.3799	0.99	0.0001		Les.10663	Les.22717	1	0		Les.17245	Les.23291	1	0
Les.10363	Les.19244	1	0		Les.1008	Les.16479	1	0		Les.10412	Les.6805	-1	0		Les.19880	Les.2933	0.99	0.0001		Les.3035	Les.3273	1	0		Les.3519	Les.3983	1	0
Les.11911	Les.5121	1	0		Les.6781	Les.898	1	0		Les.10342	Les.21036	-0.99	0.0001		Les.17233	Les.5706	0.99	0		Les.10648	Les.2186	1	0		Les.1721	Les.3640	1	0
Les.2183	Les.7564	-0.99	0		Les.19744	Les.2959	0.99	0		Les.10297	Les.945	0.99	0.0001		Les.13786	Les.14466	0.99	0.0001		Les.1716	Les.8585	1	0		Les.3693	Les.4952	1	0
Les.17096	Les.764	-1	0		Les.10170	Les.8896	0.99	0		Les.11174	Les.5722	0.99	0.0001		Les.11942	Les.3590	0.99	0		Les.10052	Les.8183	1	0		Les.4965	Les.9790	-0.99	0
Les.10654	Les.1614	-0.98	0		Les.13426	Les.25163	-0.98	0		Les.17665	Les.6883	0.99	0.0001		Les.19042	Les.4580	0.99	0.0001		Les.12286	Les.438	1	0		Les.21947	Les.3830	1	0
Les.4563	Les.7557	0.99	0		Les.1245	Les.2095	1	0		Les.17698	Les.2730	0.99	0.0001		Les.11898	Les.982	0.99	0.0001		Les.6827	Les.7843	1	0		Les.17709	Les.9722	-0.99	0
Les.16278	Les.2060	1	0		Les.12884	Les.5848	0.99	0		Les.15577	Les.3693	-0.99	0		Les.11376	Les.2349	-0.99	0		Les.664	Les.951	1	0		Les.23453	Les.3479	1	0
Les.234	Les.5150	1	0		Les.20295	Les.3017	0.99	0		Les.20019	Les.5564	1	0		Les.2867	Les.6805	0.99	0.0001		Les.270	Les.3505	-0.99	0		Les.4364	Les.5263	1	0
Les.5483	Les.6480	-0.98	0		Les.10987	Les.6074	0.99	0		Les.3708	Les.9727	-1	0		Les.12877	Les.14557	-0.99	0.0001		Les.11244	Les.626	1	0		Les.10476	Les.8665	-0.99	0
Les.14810	Les.18075	-1	0		Les.19336	Les.5444	-0.98	0		Les.11581	Les.1910	0.99	0.0001		Les.21615	Les.3257	1	0		Les.3475	Les.4899	1	0		Les.10976	Les.7826	1	0
Les.3696	Les.3730	0.99	0		Les.1944	Les.860	1	0		Les.4948	Les.5706	0.99	0		Les.10828	Les.6076	-0.99	0.0001		Les.10993	Les.9015	1	0		Les.11738	Les.23164	1	0
Les.2451	Les.3561	1	0		Les.324	Les.5952	0.99	0		Les.1290	Les.7871	0.99	0		Les.17720	Les.6418	0.99	0.0001		Les.6074	Les.6908	1	0.0032		Les.10463	Les.4071	1	0
Les.10923	Les.22717	1	0		Les.1453	Les.20295	-0.99	0		Les.37	Les.5115	-0.99	0.0001		Les.16036	Les.19071	-0.99	0		Les.10976	Les.17792	1	0		Les.13399	Les.5416	1	0
Les.3816	Les.863	1	0		Les.1627	Les.16897	1	0		Les.13953	Les.2520	-1	0		Les.10297	Les.945	0.99	0.0001		Les.22799	Les.4130	1	0		Les.3647	Les.840	1	0
Les.1481	Les.1536	1	0		Les.1481	Les.1536	1	0		Les.13980	Les.7106	-1	0		Les.11572	Les.3641	1	0		Les.1122	Les.24351	1	0		Les.3403	Les.9472	-0.99	0
Les.2809	Les.4563	0.99	0		Les.16479	Les.3474	1	0		Les.19155	Les.8142	-0.99	0.0001		Les.2513	Les.5384	-1	0		Les.25182	Les.5121	1	0		Les.25182	Les.5121	1	0
Les.10987	Les.6074	0.99	0		Les.22609	Les.4083	0.99	0		Les.17724	Les.25634	-1	0		Les.11156	Les.112	1	0		Les.3792	Les.6761	-0.99	0		Les.6074	Les.677	1	0
Les.351	Les.5587	1	0		Les.19917	Les.3750	0.99	0		Les.19349	Les.830	-0.99	0.0001		Les.1638	Les.7442	0.99	0.0001		Les.3560	Les.4981	1	0		Les.11565	Les.3152	1	0
Les.4473	Les.5366	1	0		Les.2213	Les.2959	-0.98	0		Les.4764	Les.4924	0.99	0		Les.1108	Les.1847	0.99	0		Les.21947	Les.9061	1	0		Les.2733	Les.3273	1	0
Les.21494	Les.951	0.99	0		Les.4919	Les.4953	1	0.0484		Les.5467	Les.901	-0.99	0.0001		Les.7449	Les.9110	0.99	0.0002		Les.3411	Les.8382	1	0		Les.1185	Les.22562	1	0
Les.1464	Les.8426	0.99	0		Les.17733	Les.5366	1	0		Les.1061	Les.4877	0.99	0.0001		Les.12674	Les.16190	-0.99	0.0001		Les.14218	Les.3728	1	0		Les.11326	Les.3560	1	0
Les.8319	Les.848	0.99	0		Les.4794	Les.5849	-0.98	0		Les.10975	Les.4520	0.99	0.0002		Les.4126	Les.9826	0.99	0		Les.11002	Les.16613	1	0		Les.12286	Les.4317	1	0
Les.2934	Les.4299	1	0		Les.12501	Les.3069	-0.98	0		Les.11260	Les.2356	-1	0		Les.6472	Les.7842	-0.99	0.0001		Les.12025	Les.7042	1	0		Les.17733	Les.9649	1	0
Les.21561	Les.2694	0.99	0		Les.10363	Les.173	0.99	0		Les.5383	Les.597	0.99	0.0002		Les.25613	Les.5140	1	0		Les.10923	Les.14218	1	0		Les.127	Les.9714	-0.99	0
Les.10513	Les.200	0.99	0		Les.8319	Les.848	0.99	0		Les.2867	Les.6805	0.99	0.0001		Les.11310	Les.812	0.99	0		Les.3035	Les.3281	1	0		Les.10459	Les.4915	1	0
Les.1320	Les.17691	-0.98	0		Les.22682	Les.25117	1	0		Les.1757	Les.7353	0.99	0		Les.5383	Les.597	0.99	0.0002		Les.10987	Les.3731	1	0.0124		Les.3667	Les.4452	1	0
Les.1225	Les.2934	1	0		Les.2934	Les.4304	0.99	0		Les.11739	Les.12802	-0.99	0		Les.4696	Les.5649	-0.99	0.0001		Les.2029	Les.4097	-1	0		Les.3563	Les.4808	-0.99	0
Les.10977	Les.8356	0.99	0		Les.42	Les.945	-0.98	0		Les.311	Les.4926	0.99	0		Les.10469	Les.5662	-0.99	0.0001		Les.1851	Les.1857	1	0		Les.14475	Les.4042	1	0
Les.19086	Les.3314	0.99	0		Les.1453	Les.3983	-1	0		Les.357	Les.4743	1	0		Les.10978	Les.3101	0.99	0.0001		Les.14475	Les.4072	1	0		Les.15577	Les.3281	1	0
Les.10466	Les.4522	0.99	0		Les.1072	Les.17096	-1	0		Les.20721	Les.2857	1	0		Les.1699	Les.2709	-0.99	0.0001		Les.25218	Les.25248	1	0		Les.21947	Les.4309	1	0
Les.17625	Les.860	1	0		Les.17312	Les.6620	1	0		Les.13374	Les.6471	-0.99	0.0001		Les.5257	Les.5792	-0.99	0.0001		Les.10463	Les.4097	1	0		Les.22799	Les.4132	1	0.058
Les.3488	Les.3563	-0.98	0		Les.10145	Les.8961	1	0		Les.3532	Les.4544	0.99	0		Les.19068	Les.3139	0.99	0.0001		Les.1258	Les.9714	-0.99	0		Les.10976	Les.17733	1	0
Les.10201	Les.7274	0.99	0		Les.3732	Les.8264	1	0		Les.12274	Les.19888	-0.99	0.0001		Les.2748	Les.5008	-0.99	0		Les.22920	Les.7826	1	0.0583		Les.11860	Les.2014	1	0
Les.840	Les.8709	1	0		Les.3816	Les.898	1	0		Les.13481	Les.4644	-0.99	0.0001		Les.3270	Les.3354	-0.99	0		Les.14663	Les.4529	1	0		Les.10648	Les.2186	1	0
Les.10665	Les.8547	1	0		Les.1481	Les.15373	1	0		Les.14952	Les.7081	-0.99	0.0001		Les.3708	Les.9727	-1	0		Les.11326	Les.3560	1	0		Les.4618	Les.6893	-0.99	0
Les.4988	Les.9551	1	0		Les.351	Les.5587	1	0		Les.5401	Les.8585	0.99	0.0001		Les.527	Les.8813	-0.99	0		Les.3667	Les.4452	1	0		Les.664	Les.960	1	0
Les.3087	Les.6076	-0.98	0		Les.3615	Les.626	-0.98	0		Les.12974	Les.4922	-0.99	0		Les.19688	Les.20265	-0.99	0		Les.22705	Les.3567	1	0		Les.2477	Les.4381	-0.99	0
Les.3563	Les.4563	-0.98	0		Les.3696	Les.3741	1	0		Les.13381	Les.5398	1	0.0029		Les.6711	Les.90	-0.99	0.0001		Les.15228	Les.8696	-0.99	0		Les.3021	Les.3730	1	0
Les.1008	Les.1716	0.99	0		Les.3561	Les.881	1	0		Les.4800	Les.8980	0.99	0.0001		Les.11579	Les.5604	-0.99	0.0001		Les.1837	Les.834	1	0		Les.13400	Les.9714	-1	0
Les.16927	Les.7344	1	0		Les.15193	Les.5832	1	0		Les.5405	Les.7353	-0.99	0.0001		Les.12555	Les.13252	0.99	0.0001		Les.3647	Les.8351	1	0		Les.14218	Les.398	1	0
Les.1481	Les.15373	1	0		Les.11996	Les.1531	-0.99	0		Les.1087	Les.17245	-0.99	0.0001		Les.1123	Les.4042	0.99	0.0001		Les.3186	Les.8351	1	0		Les.3097	Les.4920	1	0
Les.234	Les.6620	1	0		Les.10949	Les.19009	0.99	0		Les.13374	Les.4899	-0.99	0.0001		Les.10698	Les.4729	0.99	0.0001		Les.6827	Les.8356	1	0		Les.1857	Les.200	1	0.0514
Les.1627	Les.1743	0.99	0		Les.11757	Les.96	-0.99	0		Les.13091	Les.5299	0.99	0.0001		Les.20199	Les.971	0.99	0.0001		Les.4953	Les.5416	1	0		Les.11346	Les.12818	-0.99	0
Les.22717	Les.7344	1	0		Les.1008	Les.17096	-1	0		Les.13018	Les.20265	-0.99	0.0001		Les.10242	Les.23328	1	0		Les.11757	Les.5443	-0.99	0		Les.1837	Les.4051	1	0
Les.10923	Les.22908	1	0		Les.2782	Les.654	1	0.0002		Les.11942	Les.3590	0.99	0		Les.1366	Les.2113	-0.99	0.0002		Les.351	Les.6074	1	0		Les.4042	Les.4065	1	0
Les.4115	Les.7842	1	0		Les.14440	Les.2626	-0.98	0		Les.10351	Les.9780	0.99	0		Les.17035	Les.22349	0.99	0.0001		Les.21023	Les.4110	1	0		Les.14058	Les.1663	1	0
Les.16479	Les.3503	1	0		Les.3503	Les.945	-0.98	0		Les.12210	Les.13918	1	0		Les.2884	Les.6933	-0.99	0		Les.1224	Les.14284	1	0		Les.14284	Les.3560	1	0
Les.10846	Les.2493	1	0		Les.3563	Les.4563	-0.98	0		Les.11607	Les.16154	0.99	0		Les.10023	Les.1034	1	0		Les.2733	Les.3273	1	0		Les.3186	Les.8351	1	0
Les.1123	Les.1597	1	0		Les.10777	Les.2809	-0.98	0		Les.11723	Les.5569	0.99	0.0001		Les.11291	Les.11725	0.99	0		Les.11565	Les.4150	-0.99	0		Les.2380	Les.375	1	0
Les.12501	Les.3069	-0.98	0		Les.1320	Les.17691	-0.98	0		Les.1108	Les.1847	0.99	0		Les.1344	Les.2019	0.99	0		Les.10648	Les.6908	1	0		Les.5012	Les.7608	1	0
Les.3404	Les.4902	1	0		Les.4346	Les.7454	-0.99	0		Les.17676	Les.22756	1	0		Les.14448	Les.5154	0.99	0.0001		Les.19244	Les.21335	1	0		Les.1837	Les.3640	1	0
Les.22493	Les.5715	1	0		Les.3234	Les.852	0.99	0		Les.19880	Les.2933	0.99	0.0001		Les.23298	Les.4070	0.99	0		Les.14122	Les.6819	1	0		Les.1224	Les.14122	1	0
Les.3314	Les.798	0.99	0		Les.13330	Les.3509	1	0		Les.14720	Les.588	-0.99	0.0001		Les.1452	Les.20413	1	0		Les.5118	Les.7724	1	0		Les.6535	Les.6871	-0.99	0
Les.13758	Les.5092	0.99	0		Les.2834	Les.860	1	0		Les.20327	Les.7550	-0.99	0.0001		Les.1034	Les.20019	1	0		Les.1185	Les.22908	1	0.0727		Les.21023	Les.4170	1	0
Les.3418	Les.5229	-0.98	0		Les.20117	Les.4686	-0.98	0		Les.2884	Les.6933	-0.99	0		Les.2444	Les.7828	1	0		Les.10463	Les.4181	1	0		Les.3319	Les.8422	-0.99	0
Les.11134	Les.1614	-0.98	0		Les.3460	Les.654	0.99	0		Les.3701	Les.778	-1	0		Les.12440	Les.9112	1	0		Les.234	Les.4043	1	0		Les.270	Les.3397	-0.99	0
Les.13426	Les.25163	-0.98	0		Les.10403	Les.9932	-0.98	0		Les.13292	Les.9823	0.99	0		Les.13500	Les.5623	-0.99	0.0001		Les.22799	Les.4132	1	0.058		Les.3682	Les.9649	1	0
Les.11860	Les.3702	0.99	0		Les.16278	Les.2133	1	0		Les.2029	Les.3799	0.99	0.0001		Les.17724	Les.25634	-1	0		Les.1258	Les.9790	-0.99	0		Les.22920	Les.7849	1	0
Les.19860	Les.9275	-0.98	0		Les.17709	Les.4808	0.99	0		Les.2306	Les.6555	0.99	0.0001		Les.13481	Les.4648	0.99	0.0001		Les.5263	Les.5365	1	0		Les.19240	Les.206	1	0
Les.12444	Les.3827	1	0		Les.1072	Les.1716	0.99	0		Les.1452	Les.20413	1	0		Les.19725	Les.3546	-0.99	0		Les.16464	Les.1762	1	0.0002		Les.1122	Les.24351	1	0
Les.21023	Les.9551	1	0		Les.18349	Les.2457	-1	0		Les.1924	Les.25402	-1	0		Les.311	Les.4926	0.99	0		Les.13399	Les.5416	1	0		Les.13417	Les.21168	-0.99	0
Les.214	Les.656	1	0		Les.10466	Les.4473	1	0		Les.3990	Les.5224	1	0		Les.1431	Les.3516	0.99	0.0001		Les.3186	Les.840	1	0		Les.5365	Les.8686	1	0
Les.10363	Les.19326	1	0		Les.5995	Les.7557	0.99	0		Les.21615	Les.3257	1	0		Les.57	Les.5720	0.99	0		Les.12434	Les.951	1	0		Les.10230	Les.13093	1	0
Les.1492	Les.2457	0.99	0		Les.1627	Les.1743	0.99	0		Les.23083	Les.3739	1	0		Les.1518	Les.6721	0.99	0		Les.3319	Les.8422	-0.99	0		Les.16613	Les.19978	1	0
Les.3826	Les.764	1	0		Les.1464	Les.8426	0.99	0		Les.17083	Les.25573	1	0		Les.12389	Les.4087	-0.99	0.0001		Les.23293	Les.4170	1	0		Les.10976	Les.17792	1	0
Les.1627	Les.19353	1	0		Les.11527	Les.1153	-0.98	0		Les.15295	Les.8003	-1	0		Les.21075	Les.22802	0.99	0		Les.11079	Les.1882	1	0		Les.16464	Les.1762	1	0.0002
Les.10204	Les.3177	1	0		Les.12444	Les.4037	1	0		Les.25716	Les.33	0.99	0		Les.20533	Les.2187	0.99	0.0002		Les.20037	Les.3732	1	0.0255		Les.10052	Les.8183	1	0
Les.5995	Les.7557	0.99	0		Les.1013	Les.6761	-0.98	0		Les.15799	Les.479	-0.99	0.0001		Les.13980	Les.7106	-1	0		Les.4097	Les.438	1	0		Les.1716	Les.8686	1	0
Les.3816	Les.881	1	0		Les.2809	Les.4563	0.99	0		Les.12560	Les.16732	-0.99	0		Les.12226	Les.7489	0.99	0.0002		Les.17750	Les.9745	1	0		Les.23613	Les.9061	1	0
Les.13247	Les.5696	0.99	0		Les.14178	Les.3505	0.99	0		Les.19569	Les.19972	-0.99	0		Les.10641	Les.1241	0.99	0		Les.21335	Les.23293	1	0		Les.11934	Les.13247	1	0
Les.1776	Les.4121	1	0		Les.15550	Les.5506	-0.98	0		Les.1091	Les.4899	0.99	0.0001		Les.11284	Les.4798	-0.99	0.0001		Les.15184	Les.375	1	0		Les.22700	Les.4549	1	0
Les.2061	Les.815	1	0		Les.10363	Les.19244	1	0		Les.22637	Les.8264	1	0		Les.14847	Les.2574	-0.99	0.0001		Les.2380	Les.4110	1	0		Les.3186	Les.840	1	0
Les.2380	Les.3818	1	0		Les.2038	Les.654	1	0		Les.10978	Les.3101	0.99	0.0001		Les.32	Les.5248	-0.99	0.0001		Les.14058	Les.1663	1	0		Les.3563	Les.62	-0.99	0
Les.13093	Les.5587	1	0		Les.1818	Les.3828	1	0		Les.6472	Les.7842	-0.99	0.0001		Les.3832	Les.4705	0.99	0		Les.5365	Les.88	1	0		Les.17245	Les.234	1	0
Les.3413	Les.4106	1	0		Les.11255	Les.1776	1	0		Les.2824	Les.5253	-0.99	0.0001		Les.11067	Les.6298	0.99	0.0001		Les.1857	Les.7083	1	0		Les.11244	Les.626	1	0
Les.10170	Les.8896	0.99	0		Les.19089	Les.2213	-0.98	0		Les.11518	Les.3050	-0.99	0.0001		Les.11115	Les.3822	1	0		Les.15182	Les.25675	1	0		Les.1721	Les.3683	1	0
Les.10145	Les.8961	1	0		Les.1061	Les.3696	1	0		Les.11376	Les.23832	0.99	0		Les.230	Les.4343	0.99	0.0002		Les.19757	Les.6436	-0.99	0		Les.3017	Les.3519	1	0
Les.4919	Les.4953	1	0.0484		Les.15588	Les.5995	0.99	0		Les.14146	Les.22659	0.99	0.0001		Les.4678	Les.5405	0.99	0.0002		Les.15228	Les.1606	-0.99	0		Les.1224	Les.14284	1	0
Les.19009	Les.22660	-0.99	0		Les.2061	Les.709	1	0		Les.4678	Les.5405	0.99	0.0002		Les.4086	Les.4648	0.99	0.0002		Les.10052	Les.9683	1	0		Les.3177	Les.6074	1	0
Les.10977	Les.1379	0.99	0		Les.17625	Les.860	1	0		Les.3832	Les.4705	0.99	0		Les.1733	Les.9645	0.99	0		Les.10976	Les.1851	1	0		Les.3647	Les.8439	1	0
Les.10846	Les.2688	1	0		Les.10987	Les.6460	1	0		Les.1344	Les.2019	0.99	0		Les.11380	Les.12560	0.99	0.0001		Les.10209	Les.252	-0.99	0		Les.21947	Les.479	1	0
Les.1072	Les.19244	1	0		Les.22493	Les.5715	1	0		Les.3935	Les.4468	-1	0		Les.10732	Les.3655	0.99	0.0001		Les.5120	Les.7842	1	0		Les.309	Les.951	1	0
Les.10734	Les.5229	-0.98	0		Les.5692	Les.6074	0.99	0		Les.2842	Les.8366	1	0		Les.1786	Les.3540	0.99	0.0002		Les.2068	Les.2832	1	0		Les.5120	Les.7842	1	0
Les.234	Les.6781	1	0		Les.25338	Les.799	0.99	0		Les.6711	Les.90	-0.99	0.0001		Les.10189	Les.4040	0.99	0.0002		Les.2380	Les.4170	1	0		Les.3330	Les.9722	-0.99	0
Les.810	Les.868	1	0		Les.1627	Les.19353	1	0		Les.11304	Les.6651	-0.99	0		Les.13018	Les.20295	0.99	0.0001		Les.14475	Les.4126	1	0		Les.677	Les.8585	1	0
Les.25338	Les.799	0.99	0		Les.16479	Les.3503	1	0		Les.1013	Les.5141	-0.99	0		Les.13188	Les.344	-1	0		Les.25182	Les.5557	1	0		Les.1837	Les.834	1	0
Les.1451	Les.2061	1	0		Les.4089	Les.5361	0.99	0		Les.5253	Les.6	-0.99	0.0001		Les.11709	Les.3777	1	0		Les.127	Les.9714	-0.99	0		Les.14663	Les.1505	1	0
Les.1008	Les.1729	1	0		Les.810	Les.9177	1	0		Les.3494	Les.4053	1	0		Les.421	Les.5085	0.99	0		Les.103	Les.3523	1	0		Les.10976	Les.1851	1	0
Les.5696	Les.8997	0.99	0		Les.3404	Les.4902	1	0		Les.16036	Les.19071	-0.99	0		Les.19160	Les.5166	0.99	0		Les.2529	Les.661	1	0		Les.14475	Les.4065	1	0
Les.3047	Les.3234	0.99	0		Les.12353	Les.687	1	0		Les.5482	Les.6179	-0.99	0.0001		Les.1757	Les.7353	0.99	0		Les.18075	Les.74	-0.99	0		Les.13399	Les.1429	1	0
Les.200	Les.3696	0.99	0		Les.16927	Les.7353	1	0		Les.112	Les.6805	-0.99	0.0001		Les.11607	Les.16154	0.99	0		Les.11023	Les.5580	-0.99	0		Les.10463	Les.4097	1	0
Les.2834	Les.863	1	0		Les.17312	Les.6781	1	0		Les.11054	Les.469	0.99	0		Les.11244	Les.13247	0.99	0.0001		Les.21009	Les.2696	1	0		Les.5052	Les.7454	-0.99	0
Les.10513	Les.1061	1	0		Les.13195	Les.7278	-0.98	0		Les.10698	Les.4729	0.99	0.0001		Les.12375	Les.5740	0.99	0.0001		Les.16945	Les.1944	1	0		Les.10870	Les.7731	-0.99	0
Les.14058	Les.1818	0.99	0		Les.12837	Les.212	0.99	0		Les.20199	Les.971	0.99	0.0001		Les.2920	Les.5643	0.99	0.0001		Les.5363	Les.74	-0.99	0		Les.25182	Les.5557	1	0
Les.3069	Les.8745	-0.98	0		Les.14492	Les.2673	-0.99	0		Les.4087	Les.5649	-0.99	0.0002		Les.10538	Les.3612	1	0		Les.17792	Les.23293	1	0		Les.10987	Les.3731	1	0.0124
Les.4681	Les.8696	0.99	0		Les.214	Les.656	1	0		Les.16424	Les.23083	1	0		Les.2826	Les.4924	-0.99	0.0001		Les.5192	Les.9786	1	0		Les.12286	Les.4364	1	0
Les.1818	Les.3730	0.99	0		Les.1225	Les.2934	1	0		Les.17720	Les.6418	0.99	0.0001		Les.12126	Les.3173	0.99	0.0001		Les.1721	Les.4051	1	0		Les.23195	Les.9565	1	0
Les.12723	Les.13727	-0.98	0		Les.17635	Les.25547	-0.98	0		Les.5467	Les.9177	1	0		Les.14466	Les.3612	0.99	0.0001		Les.10870	Les.7731	-0.99	0		Les.14256	Les.8440	1	0
Les.16479	Les.3560	0.99	0		Les.4522	Les.64	0.99	0		Les.10863	Les.3301	-0.99	0.0001		Les.1087	Les.17245	-0.99	0.0001		Les.3021	Les.3732	1	0		Les.3560	Les.4981	1	0
Les.22717	Les.7353	1	0		Les.4545	Les.5240	-0.98	0		Les.3054	Les.4672	0.99	0.0001		Les.17096	Les.2452	-0.99	0.0001		Les.10463	Les.4317	1	0		Les.3693	Les.5006	1	0
Les.234	Les.7224	1	0		Les.4473	Les.5587	1	0		Les.15799	Les.4795	0.99	0		Les.1076	Les.11016	-0.99	0.0001		Les.2733	Les.3281	1	0		Les.1851	Les.1857	1	0
Les.14404	Les.25547	-0.98	0		Les.14404	Les.14810	-0.99	0		Les.494	Les.7489	1	0		Les.19972	Les.7155	0.99	0.0002		Les.14284	Les.3682	1	0		Les.1701	Les.19978	1	0
Les.11255	Les.17625	1	0		Les.1776	Les.4121	1	0		Les.10351	Les.9782	-0.99	0.0001		Les.6603	Les.8287	-0.99	0.0001		Les.1716	Les.8686	1	0		Les.2380	Les.3818	1	0
Les.1944	Les.863	1	0		Les.3701	Les.7633	1	0		Les.3515	Les.4899	-0.99	0.0002		Les.4906	Les.4980	0.99	0.0001		Les.3035	Les.3479	1	0		Les.19115	Les.4920	1	0
Les.13234	Les.5092	-0.99	0		Les.11027	Les.5610	-0.98	0		Les.1781	Les.365	0.99	0.0001		Les.15421	Les.4554	0.99	0.0001		Les.1837	Les.3683	1	0		Les.3186	Les.8439	1	0
Les.17312	Les.6620	1	0		Les.13231	Les.15761	-0.98	0		Les.11380	Les.12560	0.99	0.0001		Les.248	Les.8142	0.99	0		Les.25218	Les.2528	1	0		Les.21947	Les.8230	1	0
Les.2357	Les.2919	-0.98	0		Les.2834	Les.863	1	0		Les.19068	Les.3139	0.99	0.0001		Les.3749	Les.6471	-0.99	0.0001		Les.3693	Les.4952	1	0		Les.21009	Les.2696	1	0
Les.1072	Les.19326	1	0		Les.19009	Les.22562	0.99	0		Les.3500	Les.494	-0.99	0.0001		Les.5431	Les.5938	1	0		Les.4042	Les.4072	1	0		Les.4452	Les.8498	1	0
Les.2934	Les.4304	0.99	0		Les.3413	Les.4106	1	0		Les.280	Les.2949	-0.99	0.0001		Les.14054	Les.19392	-0.99	0.0001		Les.7130	Les.9402	1	0		Les.2782	Les.8802	1	0
Les.3087	Les.4791	0.99	0		Les.17270	Les.6143	1	0		Les.2451	Les.2696	0.99	0.0001		Les.4800	Les.8980	0.99	0.0001		Les.1185	Les.22920	1	0.0722		Les.12434	Les.951	1	0
Les.3713	Les.4363	1	0		Les.10513	Les.1061	1	0		Les.4906	Les.4980	0.99	0.0001		Les.18810	Les.5597	1	0		Les.3647	Les.840	1	0		Les.15228	Les.8791	-0.99	0
Les.4522	Les.5960	0.99	0		Les.13234	Les.5092	-0.99	0		Les.19972	Les.7155	0.99	0.0002		Les.15766	Les.9616	-1	0		Les.13379	Les.20721	-0.99	0		Les.1224	Les.15184	1	0
Les.6781	Les.898	1	0		Les.2964	Les.5091	1	0		Les.10491	Les.3677	0.99	0		Les.11539	Les.3935	-0.99	0.0001		Les.10463	Les.4364	1	0		Les.14122	Les.6819	1	0
Les.13093	Les.14	1	0		Les.13484	Les.9622	0.99	0		Les.57	Les.5720	0.99	0		Les.2188	Les.5169	0.99	0.0001		Les.3186	Les.8439	1	0		Les.4627	Les.7418	-1	0
Les.14440	Les.2626	-0.98	0		Les.13093	Les.5587	1	0		Les.2160	Les.3624	1	0		Les.5068	Les.6145	0.99	0		Les.2547	Les.2933	1	0		Les.11757	Les.5443	-0.99	0
Les.4299	Les.5587	1	0		Les.16037	Les.861	1	0		Les.5413	Les.8811	0.99	0.0001		Les.22637	Les.8264	1	0		Les.1349	Les.4567	-0.99	0		Les.270	Les.3505	-0.99	0
Les.10949	Les.19009	0.99	0		Les.5506	Les.78	-0.98	0		Les.10828	Les.6555	0.99	0		Les.682	Les.8193	0.99	0.0001		Les.2529	Les.2922	1	0		Les.4097	Les.4317	1	0
Les.3141	Les.3319	0.99	0		Les.14	Les.15184	1	0.0375		Les.21075	Les.22802	0.99	0		Les.13064	Les.311	-0.99	0		Les.23453	Les.351	1	0		Les.23453	Les.351	1	0
Les.4089	Les.5356	0.99	0		Les.12249	Les.5160	-0.98	0		Les.10469	Les.5662	-0.99	0.0001		Les.10962	Les.7	-0.99	0.0001		Les.1857	Les.200	1	0.0514		Les.14218	Les.4050	1	0
Les.1481	Les.21494	0.99	0		Les.21494	Les.9195	0.99	0		Les.175	Les.5752	-0.99	0.0001		Les.25311	Les.9833	0.99	0.0001		Les.1633	Les.4627	-0.99	0		Les.14284	Les.3676	1	0
Les.2985	Les.4445	-0.98	0		Les.11911	Les.5055	1	0		Les.1034	Les.20019	1	0		Les.5865	Les.6837	-0.99	0.0001		Les.11738	Les.23291	1	0		Les.7731	Les.8665	-0.99	0
Les.1123	Les.15970	1	0		Les.1451	Les.22799	1	0		Les.12938	Les.7960	-0.99	0		Les.11942	Les.3597	0.99	0.0002		Les.1224	Les.15184	1	0		Les.2029	Les.4097	-1	0
Les.10977	Les.14	0.99	0		Les.3452	Les.6380	-0.98	0		Les.4696	Les.5649	-0.99	0.0001		Les.13638	Les.6883	0.99	0.0002		Les.5118	Les.7742	1	0		Les.10976	Les.1857	1	0
Les.2809	Les.9613	-0.98	0		Les.1008	Les.1716	0.99	0		Les.3053	Les.3259	0.99	0		Les.10819	Les.8374	-0.99	0		Les.12286	Les.13399	1	0		Les.10663	Les.23076	1	0
Les.19471	Les.5996	0.99	0		Les.11394	Les.23586	0.99	0		Les.11898	Les.982	0.99	0.0001		Les.1108	Les.1857	0.99	0.0001		Les.12025	Les.7083	1	0		Les.15182	Les.25675	1	0
Les.19075	Les.3094	-0.99	0		Les.1379	Les.8356	1	0.0007		Les.2004	Les.891	0.99	0		Les.280	Les.2949	-0.99	0.0001		Les.10987	Les.375	1	0		Les.1721	Les.3693	1	0
Les.15363	Les.1597	1	0		Les.16037	Les.8805	1	0		Les.11594	Les.8350	1	0		Les.23832	Les.4997	0.99	0.0001		Les.1192	Les.6761	-0.99	0		Les.21947	Les.8980	1	0
Les.1443	Les.1714	1	0		Les.1072	Les.1729	1	0		Les.12440	Les.9112	1	0		Les.4899	Les.9833	-0.99	0.0001		Les.269	Les.4627	-0.99	0		Les.1185	Les.22908	1	0.0727
Les.19009	Les.22803	0.99	0		Les.234	Les.5150	1	0		Les.1862	Les.280	0.99	0		Les.6472	Les.778	0.99	0.0001		Les.11244	Les.15228	-0.99	0		Les.19780	Les.6965	-0.99	0
Les.17270	Les.585	1	0		Les.3618	Les.8585	0.99	0		Les.11959	Les.3557	-0.99	0.0001		Les.17835	Les.4995	0.99	0.0001		Les.5012	Les.8351	1	0		Les.3475	Les.5049	1	0
Les.5587	Les.9551	1	0		Les.12882	Les.4941	-0.98	0		Les.14054	Les.19392	-0.99	0.0001		Les.17676	Les.22756	1	0		Les.23195	Les.9565	1	0		Les.2733	Les.3281	1	0
Les.1231	Les.3636	1	0		Les.16479	Les.3560	0.99	0		Les.15184	Les.6086	-0.99	0.0001		Les.11086	Les.300	-0.99	0.0001		Les.3035	Les.351	1	0		Les.17733	Les.22562	1	0
Les.12770	Les.4472	0.99	0		Les.1481	Les.21494	0.99	0		Les.11067	Les.6298	0.99	0.0001		Les.13484	Les.255	0.99	0.0001		Les.10976	Les.7826	1	0		Les.22886	Les.25678	1	0
Les.3413	Les.4110	1	0		Les.3713	Les.42	1	0		Les.2894	Les.6874	-0.99	0.0002		Les.1864	Les.5280	-0.99	0.0001		Les.664	Les.960	1	0		Les.22705	Les.3567	1	0
Les.1225	Les.3017	1	0		Les.1944	Les.863	1	0		Les.3820	Les.901	-1	0		Les.1089	Les.5801	1	0		Les.2782	Les.8988	1	0		Les.4549	Les.5012	1	0
Les.13330	Les.3509	1	0		Les.21561	Les.2694	0.99	0		Les.11942	Les.3597	0.99	0.0002		Les.13566	Les.19902	0.99	0.0001		Les.10	Les.11346	-0.99	0		Les.103	Les.3523	1	0
Les.10665	Les.868	0.99	0		Les.1061	Les.3701	1	0		Les.2565	Les.5081	-0.99	0.0001		Les.13406	Les.1380	1	0		Les.14284	Les.3731	1	0.0162		Les.10205	Les.3097	1	0
Les.10403	Les.9932	-0.98	0		Les.16037	Les.887	0.99	0		Les.11156	Les.112	1	0		Les.23298	Les.4075	0.99	0.0001		Les.17674	Les.4520	-0.99	0		Les.13426	Les.3750	-0.99	0
Les.11394	Les.5738	-0.98	0		Les.6468	Les.9517	-0.98	0		Les.1638	Les.7468	-0.99	0.0001		Les.19994	Les.2002	0.99	0		Les.13426	Les.3750	-0.99	0		Les.3035	Les.3177	1	0
Les.687	Les.9551	1	0		Les.1453	Les.2038	-1	0		Les.1315	Les.5144	0.99	0.0001		Les.23083	Les.3739	1	0		Les.12818	Les.8696	1	0		Les.11244	Les.9139	-0.99	0
Les.3488	Les.3615	-0.98	0		Les.21494	Les.951	0.99	0		Les.14745	Les.471	0.99	0		Les.25716	Les.33	0.99	0		Les.2477	Les.4381	-0.99	0		Les.17709	Les.5363	-0.99	0
Les.11757	Les.96	-0.99	0		Les.12872	Les.5696	-0.98	0		Les.11038	Les.4901	0.99	0.0001		Les.3092	Les.8585	-0.99	0		Les.14475	Les.5054	1	0		Les.25182	Les.585	1	0
Les.10513	Les.20037	1	0		Les.20029	Les.6396	0.99	0		Les.19688	Les.20265	-0.99	0		Les.3820	Les.901	-1	0		Les.13399	Les.1429	1	0		Les.234	Les.3411	1	0
Les.7557	Les.874	0.99	0		Les.3047	Les.3234	0.99	0		Les.14466	Les.3612	0.99	0.0001		Les.4980	Les.6298	0.99	0.0002		Les.4899	Les.8498	1	0		Les.4953	Les.5416	1	0
Les.3816	Les.898	1	0		Les.3561	Les.5150	1	0		Les.5293	Les.8450	1	0		Les.10517	Les.61	-0.99	0.0002		Les.4364	Les.5263	1	0		Les.3017	Les.3647	1	0
Les.2213	Les.3046	-0.98	0		Les.11016	Les.19990	-0.98	0		Les.15421	Les.4554	0.99	0.0001		Les.10707	Les.7212	-0.99	0.0001		Les.10370	Les.19070	1	0		Les.10230	Les.13170	1	0
Les.17625	Les.863	1	0		Les.1443	Les.1721	1	0		Les.11799	Les.15799	-1	0		Les.209	Les.3626	-0.99	0.0001		Les.11934	Les.13247	1	0		Les.1837	Les.4116	1	0
Les.11860	Les.25635	0.99	0		Les.4299	Les.5587	1	0		Les.13188	Les.344	-1	0		Les.3403	Les.9189	0.99	0.0001		Les.12341	Les.8439	1	0		Les.10205	Les.3152	1	0
Les.15550	Les.5506	-0.98	0		Les.10204	Les.3397	1	0		Les.137	Les.611	0.99	0.0001		Les.11518	Les.5127	-0.99	0		Les.2029	Les.4181	-0.99	0		Les.10463	Les.4181	1	0
Les.13195	Les.7278	-0.98	0		Les.16278	Les.2170	1	0		Les.15421	Les.16581	0.99	0.0001		Les.15036	Les.1733	-0.99	0.0001		Les.10976	Les.1857	1	0		Les.3021	Les.3732	1	0
Les.11895	Les.13281	-0.98	0		Les.200	Les.3701	0.99	0		Les.10023	Les.1034	1	0		Les.11518	Les.3050	-0.99	0.0001		Les.20642	Les.7454	-0.99	0		Les.15228	Les.1606	-0.99	0
Les.1008	Les.173	0.99	0		Les.11895	Les.13281	-0.98	0		Les.17728	Les.9339	1	0		Les.11581	Les.1910	0.99	0.0001		Les.10513	Les.19244	1	0		Les.6827	Les.7843	1	0
Les.25163	Les.327	-0.98	0		Les.234	Les.6620	1	0		Les.3117	Les.6346	0.99	0.0001		Les.1638	Les.7468	-0.99	0.0001		Les.19757	Les.7454	-0.99	0		Les.14475	Les.4072	1	0
Les.2460	Les.5564	1	0		Les.10654	Les.1614	-0.98	0		Les.5467	Les.9300	1	0		Les.436	Les.795	-0.99	0.0001		Les.7731	Les.8665	-0.99	0		Les.4037	Les.8183	1	0
Les.12444	Les.3959	1	0		Les.1231	Les.3636	1	0		Les.3092	Les.8585	-0.99	0		Les.14202	Les.7715	1	0.0632		Les.21023	Les.4170	1	0		Les.1857	Les.719	1	0
Les.3478	Les.4612	-0.99	0		Les.22717	Les.7344	1	0		Les.3011	Les.5850	0.99	0.0001		Les.11054	Les.469	0.99	0		Les.3035	Les.3519	1	0		Les.677	Les.8686	1	0
Les.25547	Les.7563	-0.98	0		Les.2809	Les.9613	-0.98	0		Les.4654	Les.4784	0.99	0		Les.10235	Les.3478	-0.99	0.0001		Les.25182	Les.585	1	0		Les.12025	Les.7042	1	0
Les.1061	Les.13093	1	0		Les.1819	Les.2831	0.99	0		Les.4899	Les.9833	-0.99	0.0001		Les.18349	Les.4818	1	0		Les.5365	Les.89	1	0		Les.2254	Les.4110	1	0
Les.2038	Les.654	1	0		Les.2985	Les.4445	-0.98	0		Les.3488	Les.3651	-0.99	0		Les.19046	Les.8753	-0.99	0		Les.11860	Les.2014	1	0		Les.5365	Les.88	1	0
Les.18179	Les.3666	0.99	0		Les.1597	Les.19966	1	0		Les.17035	Les.22349	0.99	0.0001		Les.1343	Les.19978	-0.99	0.0002		Les.1776	Les.5493	1	0		Les.269	Les.4627	-0.99	0
Les.12961	Les.9745	0.99	0		Les.1123	Les.1597	1	0		Les.10235	Les.3478	-0.99	0.0001		Les.5824	Les.643	-0.99	0		Les.11346	Les.1349	-0.99	0		Les.11738	Les.23291	1	0
Les.3584	Les.7361	1	0		Les.10145	Les.9195	1	0		Les.10641	Les.1241	0.99	0		Les.1603	Les.8695	0.99	0.0001		Les.1701	Les.20037	1	0		Les.13397	Les.344	-0.99	0
Les.1443	Les.3177	1	0		Les.4919	Les.4988	1	0.0448		Les.5762	Les.89	0.99	0.0001		Les.11260	Les.6471	0.99	0.0002		Les.11002	Les.1701	1	0		Les.11002	Les.1701	1	0
Les.1714	Les.64	1	0		Les.11860	Les.25547	0.99	0		Les.20533	Les.2187	0.99	0.0002		Les.2451	Les.2696	0.99	0.0001		Les.1721	Les.4116	1	0		Les.23899	Les.8097	-0.99	0
Les.15193	Les.5832	1	0		Les.3816	Les.906	1	0		Les.13484	Les.255	0.99	0.0001		Les.3494	Les.4042	0.99	0.0001		Les.10663	Les.5416	1	0		Les.3519	Les.4039	1	0
Les.1627	Les.2061	1	0		Les.14284	Les.8310	1	0		Les.25311	Les.9833	0.99	0.0001		Les.1123	Les.4047	1	0		Les.4627	Les.7418	-1	0		Les.1258	Les.9139	-0.99	0
Les.10553	Les.5136	-0.98	0		Les.3826	Les.764	1	0		Les.5068	Les.6145	0.99	0		Les.5467	Les.901	-0.99	0.0001		Les.21009	Les.2733	1	0		Les.3563	Les.4920	-0.99	0
Les.4346	Les.7454	-0.99	0		Les.6468	Les.9610	-0.98	0		Les.23832	Les.5054	0.99	0		Les.10105	Les.10364	0.99	0.0001		Les.4050	Les.4274	1	0		Les.20037	Les.3732	1	0.0255
Les.5240	Les.8251	-0.99	0		Les.2380	Les.585	1	0		Les.1591	Les.3477	1	0		Les.5223	Les.5418	0.99	0.0001		Les.3021	Les.3756	1	0		Les.6436	Les.9790	-0.99	0
Les.10987	Les.6460	1	0		Les.3087	Les.4791	0.99	0		Les.14448	Les.5154	0.99	0.0001		Les.5019	Les.8389	1	0		Les.22562	Les.2832	1	0		Les.21947	Les.9061	1	0
Les.10777	Les.2809	-0.98	0		Les.7674	Les.781	0.99	0		Les.11662	Les.3046	-0.99	0.0001		Les.19972	Les.4906	-0.99	0.0001		Les.12974	Les.874	-0.99	0		Les.25182	Les.5850	1	0
Les.3413	Les.4121	1	0		Les.13400	Les.7563	-0.98	0		Les.23298	Les.4150	0.99	0		Les.5228	Les.7682	0.99	0		Les.309	Les.951	1	0		Les.16945	Les.2019	1	0
Les.1816	Les.6827	0.99	0		Les.1061	Les.3730	0.99	0		Les.19046	Les.8753	-0.99	0		Les.12119	Les.2930	0.99	0.0002		Les.10205	Les.3097	1	0		Les.11079	Les.1882	1	0
Les.11027	Les.5610	-0.98	0		Les.1819	Les.8261	-0.98	0		Les.4617	Les.5662	0.99	0.0001		Les.11981	Les.22609	0.99	0.0001		Les.19240	Les.206	1	0		Les.12206	Les.3234	-0.99	0
Les.13514	Les.96	-0.98	0		Les.12444	Les.2460	1	0		Les.13481	Les.7567	0.99	0.0001		Les.2230	Les.5350	0.99	0.0002		Les.14948	Les.4150	-0.99	0		Les.10987	Les.375	1	0
Les.12818	Les.7402	-0.98	0		Les.11394	Les.5738	-0.98	0		Les.10732	Les.3655	0.99	0.0001		Les.141	Les.2673	-0.99	0.0001		Les.10	Les.11565	1	0		Les.13170	Les.6074	1	0
Les.19917	Les.3750	0.99	0		Les.234	Les.6781	1	0		Les.1798	Les.3560	0.99	0.0001		Les.11594	Les.8350	1	0		Les.3177	Les.6074	1	0		Les.10159	Les.9180	-1	0
Les.19244	Les.19326	1	0		Les.11527	Les.7557	-0.98	0		Les.3016	Les.5850	1	0		Les.13374	Les.6471	-0.99	0.0001		Les.11565	Les.4701	-0.99	0		Les.2733	Les.8585	1	0
Les.8791	Les.9790	-0.99	0		Les.25163	Les.327	-0.98	0		Les.20239	Les.4268	0.99	0.0002		Les.5	Les.946	0.99	0.0001		Les.13322	Les.1967	1	0		Les.14475	Les.4114	1	0
Les.22609	Les.4083	0.99	0		Les.3097	Les.4681	0.99	0		Les.19084	Les.19108	-0.99	0		Les.11662	Les.3046	-0.99	0.0001		Les.3017	Les.3647	1	0		Les.4364	Les.5343	1	0
Les.14404	Les.25635	-0.98	0		Les.1072	Les.173	0.99	0		Les.12375	Les.5740	0.99	0.0001		Les.20239	Les.4268	0.99	0.0002		Les.4618	Les.6893	-0.99	0		Les.19244	Les.21335	1	0
Les.17635	Les.25547	-0.98	0		Les.10363	Les.19326	1	0		Les.13018	Les.2028	0.99	0		Les.4475	Les.6484	0.99	0.0001		Les.20037	Les.3756	1	0		Les.6827	Les.8356	1	0
Les.2380	Les.3827	1	0		Les.13854	Les.13855	0.99	0		Les.5019	Les.8389	1	0		Les.13953	Les.2520	-1	0		Les.10463	Les.438	1	0		Les.13712	Les.23586	-1	0
Les.13259	Les.16218	1	0		Les.17096	Les.764	-1	0		Les.11380	Les.12579	-0.99	0.0001		Les.17681	Les.3884	-0.99	0		Les.2733	Les.3479	1	0		Les.1837	Les.3683	1	0
Les.1818	Les.3741	1	0		Les.3488	Les.3563	-0.98	0		Les.11115	Les.38	0.99	0.0001		Les.17233	Les.3534	1	0.0557		Les.17709	Les.9790	-0.99	0		Les.1185	Les.22920	1	0.0722
Les.7674	Les.781	0.99	0		Les.2460	Les.5564	1	0		Les.14847	Les.2595	0.99	0.0001		Les.10569	Les.5763	-0.99	0.0002		Les.15228	Les.8791	-0.99	0		Les.2253	Les.8097	-0.99	0
Les.2061	Les.8438	0.99	0		Les.17670	Les.17738	1	0		Les.4086	Les.4648	0.99	0.0002		Les.10189	Les.5462	-0.99	0		Les.1837	Les.3693	1	0		Les.4042	Les.4072	1	0
Les.3713	Les.4364	1	0		Les.10995	Les.17945	0.99	0		Les.19524	Les.2640	-0.99	0.0001		Les.11869	Les.5257	0.99	0.0002		Les.1721	Les.412	1	0		Les.1650	Les.5843	1	0
Les.10363	Les.2060	1	0		Les.2038	Les.687	1	0		Les.3738	Les.80	0.99	0.0001		Les.17728	Les.9339	1	0		Les.3693	Les.5006	1	0		Les.25182	Les.5951	1	0
Les.1186	Les.3337	-0.98	0		Les.22717	Les.7353	1	0		Les.10819	Les.8374	-0.99	0		Les.3054	Les.4672	0.99	0.0001		Les.11244	Les.9139	-0.99	0		Les.22799	Les.4806	1	0
Les.1606	Les.2922	0.99	0		Les.10949	Les.19843	0.99	0		Les.13786	Les.14466	0.99	0.0001		Les.1254	Les.2707	0.99	0.0001		Les.25182	Les.5850	1	0		Les.5012	Les.7842	1	0
Les.3696	Les.3741	1	0		Les.3696	Les.3828	1	0		Les.1166	Les.2013	0.99	0.0001		Les.5405	Les.7353	-0.99	0.0001		Les.21780	Les.5005	-0.99	0		Les.13400	Les.6436	1	0
Les.3561	Les.881	1	0		Les.3069	Les.8745	-0.98	0		Les.12877	Les.14557	-0.99	0.0001		Les.11380	Les.12579	-0.99	0.0001		Les.3519	Les.4039	1	0		Les.2529	Les.2922	1	0
Les.8319	Les.8718	0.99	0		Les.13093	Les.1379	1	0		Les.5223	Les.5418	0.99	0.0001		Les.1590	Les.3762	0.99	0.0001		Les.13170	Les.6074	1	0		Les.10663	Les.5416	1	0
Les.14404	Les.14810	-0.99	0		Les.3561	Les.898	1	0		Les.12434	Les.21494	1	0.0598		Les.12849	Les.3709	0.99	0.0001		Les.14475	Les.5118	1	0		Les.1721	Les.3744	1	0
Les.12837	Les.212	0.99	0		Les.6781	Les.906	1	0		Les.17681	Les.3884	-0.99	0		Les.15718	Les.3576	0.99	0.0001		Les.10205	Les.3152	1	0		Les.12341	Les.2029	-1	0.0121
Les.5692	Les.6074	0.99	0		Les.4825	Les.798	0.99	0		Les.10553	Les.5817	0.99	0		Les.10828	Les.61	0.99	0.0002		Les.1200	Les.1231	1	0		Les.15184	Les.3818	1	0
Les.22354	Les.5624	-0.98	0		Les.19244	Les.19326	1	0		Les.12389	Les.4087	-0.99	0.0001		Les.2500	Les.2550	0.99	0.0002		Les.12412	Les.13328	1	0		Les.2029	Les.9745	-1	0
Les.2213	Les.3087	-0.98	0		Les.10204	Les.3460	0.99	0		Les.17233	Les.3534	1	0.0557		Les.2692	Les.3454	0.99	0		Les.13400	Les.9790	-0.99	0		Les.3725	Les.4150	-0.99	0
Les.16037	Les.861	1	0		Les.234	Les.7224	1	0		Les.2920	Les.5643	0.99	0.0001		Les.13200	Les.3468	-0.99	0.0001		Les.1837	Les.4051	1	0		Les.2029	Les.4181	-0.99	0
Les.2969	Les.344	-0.99	0		Les.1481	Les.21910	1	0		Les.12420	Les.23305	0.99	0		Les.25633	Les.4053	1	0		Les.5363	Les.744	-0.99	0		Les.12341	Les.8439	1	0
Les.16479	Les.3580	1	0		Les.11171	Les.5005	-0.98	0		Les.13277	Les.1667	0.99	0.0001		Les.11491	Les.9339	1	0		Les.12286	Les.4549	1	0		Les.2995	Les.7935	-0.99	0
Les.1379	Les.8356	1	0.0007		Les.10466	Les.4522	0.99	0		Les.6884	Les.9818	1	0		Les.13481	Les.7567	0.99	0.0001		Les.12837	Les.3174	-0.99	0		Les.10052	Les.9683	1	0
Les.3452	Les.6380	-0.98	0		Les.24362	Les.2614	-0.98	0		Les.1089	Les.5801	1	0		Les.12681	Les.3296	-0.99	0.0001		Les.3035	Les.3647	1	0		Les.1857	Les.20019	1	0
Les.3460	Les.654	0.99	0		Les.11134	Les.1614	-0.98	0		Les.11050	Les.19483	-0.99	0.0001		Les.11284	Les.14745	-0.99	0.0001		Les.1044	Les.17696	1	0		Les.1701	Les.4953	1	0
Les.1061	Les.3696	1	0		Les.17625	Les.863	1	0		Les.12119	Les.2930	0.99	0.0002		Les.14720	Les.588	-0.99	0.0001		Les.3647	Les.8439	1	0		Les.13259	Les.951	1	0
Les.19744	Les.2959	0.99	0		Les.12818	Les.7402	-0.98	0		Les.16424	Les.2325	0.99	0		Les.1779	Les.432	0.99	0.0001		Les.3682	Les.9649	1	0		Les.19757	Les.6436	-0.99	0
Les.1481	Les.21910	1	0		Les.3388	Les.7557	-0.98	0		Les.11382	Les.593	1	0		Les.12434	Les.21494	1	0.0598		Les.11565	Les.3152	1	0		Les.17674	Les.4520	-0.99	0
Les.25718	Les.5587	1	0		Les.15193	Les.7674	0.99	0		Les.6603	Les.8287	-0.99	0.0001		Les.11486	Les.8705	1	0		Les.25182	Les.5951	1	0		Les.5263	Les.5365	1	0
Les.1245	Les.2095	1	0		Les.11342	Les.41	0.99	0		Les.4781	Les.4917	-0.99	0.0001		Les.357	Les.4743	1	0		Les.13117	Les.5223	-0.99	0		Les.13093	Les.2733	1	0
Les.100	Les.2623	1	0		Les.14810	Les.18075	-1	0		Les.3498	Les.3990	1	0		Les.12445	Les.3651	0.99	0.0002		Les.12341	Les.2029	-1	0.0121		Les.12286	Les.438	1	0
Les.11527	Les.1153	-0.98	0		Les.1008	Les.1729	1	0		Les.168	Les.5386	1	0		Les.10189	Les.1091	-0.99	0.0001		Les.17792	Les.2380	1	0		Les.3035	Les.3186	1	0
Les.18349	Les.25547	-0.99	0		Les.1627	Les.2061	1	0		Les.1864	Les.5280	-0.99	0.0001		Les.3157	Les.3274	0.99	0.0001		Les.2782	Les.951	1	0		Les.21335	Les.23293	1	0
Les.15761	Les.3418	-0.99	0		Les.1296	Les.7563	-0.98	0		Les.7449	Les.921	0.99	0.0001		Les.19155	Les.8142	-0.99	0.0001		Les.22886	Les.25678	1	0		Les.21009	Les.2733	1	0
Les.10294	Les.19303	-0.99	0		Les.14284	Les.834	1	0		Les.10491	Les.3693	0.99	0		Les.20721	Les.643	0.99	0.0001		Les.23899	Les.8097	-0.99	0		Les.3186	Les.852	1	0
Les.1453	Les.2095	-1	0		Les.5587	Les.9551	1	0		Les.3030	Les.6338	0.99	0.0001		Les.17083	Les.25573	1	0		Les.5120	Les.8351	1	0		Les.2782	Les.8988	1	0
Les.12444	Les.4037	1	0		Les.1344	Les.15970	1	0		Les.12849	Les.3709	0.99	0.0001		Les.3030	Les.6338	0.99	0.0001		Les.1864	Les.4934	-0.99	0		Les.3667	Les.4899	1	0
Les.3413	Les.4309	1	0		Les.3413	Les.4110	1	0		Les.4126	Les.9826	0.99	0		Les.11382	Les.593	1	0		Les.2253	Les.8097	-0.99	0		Les.4097	Les.4364	1	0
Les.3732	Les.8961	1	0		Les.10902	Les.4619	-0.99	0		Les.20721	Les.643	0.99	0.0001		Les.3498	Les.3822	1	0		Les.10159	Les.9180	-1	0		Les.25678	Les.4999	1	0
Les.12882	Les.4941	-0.98	0		Les.840	Les.945	-0.98	0		Les.1901	Les.19849	-0.99	0		Les.6884	Les.9818	1	0		Les.1200	Les.12434	1	0		Les.3567	Les.6093	1	0
Les.4545	Les.5240	-0.98	0		Les.11911	Les.5121	1	0		Les.10189	Les.1091	-0.99	0.0001		Les.1089	Les.12463	-0.99	0		Les.1721	Les.4130	1	0		Les.3021	Les.3756	1	0
Les.17312	Les.6781	1	0		Les.11895	Les.13311	-0.98	0		Les.5257	Les.5792	-0.99	0.0001		Les.19240	Les.4072	0.99	0.0001		Les.12025	Les.719	1	0		Les.1258	Les.12818	1	0
Les.1072	Les.2060	1	0		Les.13758	Les.5092	0.99	0		Les.248	Les.8142	0.99	0		Les.479	Les.9833	-0.99	0.0001		Les.12341	Les.852	1	0		Les.677	Les.88	1	0
Les.3826	Les.7742	1	0		Les.14663	Les.23832	1	0		Les.14809	Les.19151	0.99	0.0001		Les.2565	Les.5081	-0.99	0.0001		Les.2296	Les.254	1	0		Les.309	Les.960	1	0
Les.12872	Les.5696	-0.98	0		Les.10665	Les.8547	1	0		Les.1108	Les.394	0.99	0		Les.12226	Les.24099	-0.99	0.0002		Les.16613	Les.19978	1	0		Les.20037	Les.3756	1	0
Les.16037	Les.8805	1	0		Les.4522	Les.654	0.99	0		Les.11518	Les.5127	-0.99	0		Les.10874	Les.20835	0.99	0.0001		Les.14284	Les.375	1	0		Les.11023	Les.5580	-0.99	0
Les.3561	Les.5150	1	0		Les.2969	Les.344	-0.99	0		Les.11607	Les.1619	0.99	0.0001		Les.11518	Les.3057	-0.99	0.0001		Les.19917	Les.3725	1	0		Les.20019	Les.9132	1	0
Les.3061	Les.3718	-0.98	0		Les.5692	Les.6460	1	0		Les.230	Les.4343	0.99	0.0002		Les.12068	Les.23493	0.99	0		Les.11079	Les.19790	1	0		Les.16613	Les.20037	1	0
Les.20919	Les.4890	-0.98	0		Les.18179	Les.3666	0.99	0		Les.13406	Les.13980	1	0		Les.11376	Les.23832	0.99	0		Les.103	Les.3696	1	0.0509		Les.3479	Les.7608	1	0
Les.16927	Les.7353	1	0		Les.16479	Les.3580	1	0		Les.141	Les.270	0.99	0.0001		Les.12186	Les.172	-0.99	0.0001		Les.3035	Les.3730	1	0		Les.11565	Les.3725	1	0
Les.11023	Les.4569	-0.98	0		Les.1186	Les.3337	-0.98	0		Les.2513	Les.5384	-1	0		Les.19625	Les.2031	0.99	0.0001		Les.677	Les.8585	1	0		Les.7130	Les.9402	1	0
Les.22682	Les.25117	1	0		Les.5995	Les.7843	1	0		Les.13786	Les.576	1	0		Les.13091	Les.5299	0.99	0.0001		Les.15182	Les.2782	1	0		Les.13322	Les.1967	1	0
Les.11895	Les.13311	-0.98	0		Les.4115	Les.7842	1	0		Les.6472	Les.778	0.99	0.0001		Les.2592	Les.8450	-0.99	0.0001		Les.20019	Les.9132	1	0		Les.12837	Les.3174	-0.99	0
Les.4473	Les.5587	1	0		Les.1123	Les.15970	1	0		Les.10832	Les.3656	0.99	0.0001		Les.1901	Les.19849	-0.99	0		Les.4549	Les.5012	1	0		Les.13259	Les.960	1	0
Les.4526	Les.7513	-0.98	0		Les.10977	Les.1379	0.99	0		Les.11310	Les.812	0.99	0		Les.12210	Les.13918	1	0		Les.4042	Les.4114	1	0		Les.5192	Les.9786	1	0
Les.1123	Les.16037	1	0		Les.3061	Les.3718	-0.98	0		Les.2380	Les.4420	1	0		Les.17368	Les.3708	-0.99	0.0002		Les.1701	Les.20115	1	0		Les.14475	Les.4126	1	0
Les.17733	Les.5587	1	0		Les.19009	Les.22660	-0.99	0		Les.5824	Les.643	-0.99	0		Les.4980	Les.6326	0.99	0		Les.4037	Les.8183	1	0		Les.14218	Les.4274	1	0
Les.1453	Les.3983	-1	0		Les.3584	Les.764	1	0		Les.10764	Les.3962	-0.99	0.0001		Les.11301	Les.1290	1	0		Les.13400	Les.6436	1	0		Les.4899	Les.8498	1	0
Les.3816	Les.906	1	0		Les.13514	Les.96	-0.98	0		Les.19625	Les.2031	0.99	0.0001		Les.3229	Les.716	0.99	0.0001		Les.4899	Les.8911	1	0		Les.2733	Les.3479	1	0
Les.1627	Les.22799	1	0		Les.17738	Les.19559	1	0		Les.10189	Les.5462	-0.99	0		Les.5253	Les.6	-0.99	0.0001		Les.22799	Les.4818	1	0		Les.1604	Les.5271	1	0
Les.11934	Les.9613	-0.98	0		Les.10987	Les.7087	1	0		Les.10999	Les.20494	0.99	0.0001		Les.17744	Les.3018	-0.99	0.0001		Les.270	Les.4022	-0.99	0		Les.25182	Les.6187	1	0
Les.810	Les.9177	1	0		Les.3413	Les.4121	1	0		Les.11667	Les.13247	0.99	0.0001		Les.11667	Les.13247	0.99	0.0001		Les.2995	Les.7935	-0.99	0		Les.3319	Les.8665	-0.99	0
Les.2834	Les.881	1	0		Les.15929	Les.9993	-0.99	0		Les.16732	Les.5392	-0.99	0.0001		Les.11304	Les.6651	-0.99	0		Les.5012	Les.840	1	0		Les.17709	Les.9790	-0.99	0
Les.1614	Les.20642	-0.99	0		Les.11552	Les.16613	1	0		Les.2188	Les.5169	0.99	0.0001		Les.11725	Les.5590	0.99	0.0002		Les.13259	Les.951	1	0		Les.18075	Les.744	-0.99	0
Les.14810	Les.18349	-0.98	0		Les.19075	Les.3094	-0.99	0		Les.19725	Les.3546	-0.99	0		Les.13292	Les.9823	0.99	0		Les.19115	Les.4920	1	0		Les.14663	Les.4529	1	0
Les.10145	Les.9195	1	0		Les.1245	Les.21023	1	0		Les.10105	Les.10364	0.99	0.0001		Les.16518	Les.20791	0.99	0.0001		Les.10463	Les.4549	1	0		Les.3792	Les.6761	-0.99	0
Les.4089	Les.5361	0.99	0		Les.18179	Les.5092	0.99	0		Les.1311	Les.3498	1	0		Les.1524	Les.3289	0.99	0.0002		Les.1429	Les.4317	1	0.0003		Les.12025	Les.7083	1	0
Les.3087	Les.480	0.99	0		Les.200	Les.3730	0.99	0		Les.11518	Les.3057	-0.99	0.0001		Les.10491	Les.3752	0.99	0		Les.3035	Les.3732	1	0		Les.4452	Les.8911	1	0
Les.20008	Les.74	0.99	0		Les.1225	Les.15184	1	0.0375		Les.10205	Les.2260	-0.99	0.0001		Les.1591	Les.3477	1	0		Les.12025	Les.7213	1	0		Les.11326	Les.3676	1	0
Les.6781	Les.906	1	0		Les.11023	Les.4569	-0.98	0		Les.14202	Les.7715	1	0.0632		Les.11607	Les.1619	0.99	0.0001		Les.14256	Les.8440	1	0		Les.5363	Les.744	-0.99	0
Les.12444	Les.2460	1	0		Les.5692	Les.7087	1	0		Les.16476	Les.2208	1	0		Les.365	Les.7386	-0.99	0.0001		Les.12818	Les.2121	1	0		Les.3750	Les.5736	-0.99	0
Les.200	Les.3701	0.99	0		Les.13734	Les.7905	0.99	0		Les.12119	Les.9625	0.99	0.0001		Les.418	Les.7881	0.99	0.0001		Les.1200	Les.13259	1	0		Les.12286	Les.1429	1	0.0003
Les.16037	Les.887	0.99	0		Les.2213	Les.3046	-0.98	0		Les.2748	Les.5008	-0.99	0		Les.3499	Les.5246	0.99	0.0001		Les.3667	Les.4899	1	0		Les.5365	Les.89	1	0
Les.3618	Les.8585	0.99	0		Les.8319	Les.8718	0.99	0		Les.1108	Les.1857	0.99	0.0001		Les.2099	Les.5607	-0.99	0.0001		Les.22717	Les.5263	1	0		Les.22920	Les.6620	1	0
Les.1225	Les.15184	1	0.0375		Les.10294	Les.19303	-0.99	0		Les.11284	Les.14745	-0.99	0.0001		Les.13945	Les.7554	1	0		Les.17674	Les.4594	-0.99	0		Les.19757	Les.7454	-0.99	0
Les.19744	Les.6871	-0.99	0		Les.1225	Les.3017	1	0		Les.2444	Les.7828	1	0		Les.20081	Les.2709	0.99	0.0001		Les.12434	Les.960	1	0		Les.10463	Les.4317	1	0
Les.5995	Les.7843	1	0		Les.7674	Les.788	0.99	0		Les.3536	Les.559	0.99	0.0001		Les.2380	Les.4420	1	0		Les.4452	Les.8498	1	0		Les.10976	Les.19244	1	0
Les.4299	Les.5715	1	0		Les.2142	Les.682	-0.98	0		Les.1818	Les.8382	-1	0		Les.12440	Les.9253	1	0		Les.1721	Les.4132	1	0.058		Les.103	Les.3696	1	0.0509
Les.10977	Les.14058	1	0		Les.14404	Les.25547	-0.98	0		Les.10538	Les.3612	1	0		Les.19155	Les.4017	-0.99	0		Les.7202	Les.7597	1	0		Les.1633	Les.4627	-0.99	0
Les.15363	Les.15970	1	0		Les.2380	Les.6143	1	0		Les.2600	Les.3086	0.99	0.0001		Les.10189	Les.547	0.99	0.0002		Les.25678	Les.4999	1	0		Les.19917	Les.3725	1	0
Les.2380	Les.3959	1	0		Les.22354	Les.5624	-0.98	0		Les.12068	Les.23493	0.99	0		Les.3113	Les.8374	-1	0		Les.2254	Les.4110	1	0		Les.3035	Les.3273	1	0
Les.10902	Les.4619	-0.99	0		Les.10171	Les.11292	0.99	0		Les.3257	Les.845	1	0		Les.13786	Les.14592	1	0		Les.2681	Les.5293	-0.99	0		Les.12412	Les.13328	1	0
Les.2964	Les.5091	1	0		Les.19286	Les.9589	0.99	0		Les.13953	Les.2534	0.99	0.0001		Les.2502	Les.4970	1	0		Les.14475	Les.5121	1	0		Les.3017	Les.3730	1	0
Les.3234	Les.852	0.99	0		Les.21023	Les.9551	1	0		Les.1366	Les.2113	-0.99	0.0002		Les.1290	Les.7871	0.99	0		Les.1837	Les.3744	1	0		Les.17750	Les.9745	1	0
Les.16278	Les.2133	1	0		Les.11860	Les.14404	-0.99	0		Les.10412	Les.19924	1	0		Les.10698	Les.4746	-0.99	0		Les.10460	Les.2095	1	0		Les.23453	Les.3519	1	0
Les.12451	Les.25338	-0.99	0		Les.3725	Les.4040	0.99	0		Les.10726	Les.5792	-0.99	0		Les.474	Les.5947	-0.99	0		Les.1857	Les.3458	1	0		Les.3397	Les.5229	1	0
Les.1776	Les.4309	1	0		Les.3478	Les.4612	-0.99	0		Les.2230	Les.5350	0.99	0.0002		Les.1061	Les.4899	-0.99	0.0001		Les.14218	Les.398	1	0		Les.2254	Les.4170	1	0
Les.1735	Les.5756	-0.98	0		Les.2061	Les.815	1	0		Les.10949	Les.5115	-0.99	0.0001		Les.5467	Les.9177	1	0		Les.3186	Les.852	1	0		Les.10230	Les.13399	1	0
Les.17096	Les.7742	-1	0		Les.3413	Les.4309	1	0		Les.20081	Les.2709	0.99	0.0001		Les.23083	Les.385	-1	0		Les.13259	Les.960	1	0		Les.5120	Les.8351	1	0
Les.11394	Les.23586	0.99	0		Les.3713	Les.4363	1	0		Les.322	Les.5061	-0.99	0.0001		Les.3536	Les.559	0.99	0.0001		Les.4050	Les.4522	1	0		Les.10976	Les.7849	1	0
Les.8319	Les.945	-0.98	0		Les.14	Les.5365	1	0		Les.3494	Les.416	1	0		Les.12974	Les.4922	-0.99	0		Les.12501	Les.13163	-0.99	0		Les.3693	Les.5429	1	0
Les.3701	Les.7633	1	0		Les.17292	Les.1819	-0.98	0		Les.2869	Les.8086	-0.99	0.0001		Les.2004	Les.891	0.99	0		Les.23453	Les.3519	1	0		Les.2209	Les.5750	-0.99	0
Les.1072	Les.2133	1	0		Les.1776	Les.4309	1	0		Les.15809	Les.2759	-0.99	0.0001		Les.3641	Les.3820	1	0		Les.5263	Les.5416	1	0		Les.1701	Les.20037	1	0
Les.19286	Les.9589	0.99	0		Les.1231	Les.3646	1	0		Les.1847	Les.5401	0.99	0		Les.2600	Les.3086	0.99	0.0001		Les.2029	Les.4317	-1	0		Les.4042	Les.4114	1	0
Les.351	Les.5715	1	0		Les.10204	Les.3509	1	0		Les.11405	Les.20234	-0.99	0.0001		Les.14745	Les.4724	0.99	0.0001		Les.11346	Les.14810	-0.99	0		Les.3519	Les.4071	1	0
Les.13734	Les.7905	0.99	0		Les.10588	Les.14404	-0.98	0		Les.1786	Les.3540	0.99	0.0002		Les.3122	Les.462	1	0		Les.2029	Les.9745	-1	0		Les.25218	Les.25248	1	0
Les.2038	Les.687	1	0		Les.22682	Les.2539	1	0		Les.3113	Les.8374	-1	0		Les.19524	Les.2640	-0.99	0.0001		Les.10663	Les.23076	1	0		Les.10463	Les.4364	1	0
Les.20280	Les.3090	0.99	0		Les.1481	Les.2655	1	0		Les.1603	Les.8695	0.99	0.0001		Les.1906	Les.271	-0.99	0.0002		Les.13322	Les.21206	1	0		Les.1224	Les.17733	1	0
Les.10204	Les.3397	1	0		Les.3087	Les.480	0.99	0		Les.25633	Les.4053	1	0		Les.2332	Les.3317	-0.99	0.0001		Les.3021	Les.3983	1	0		Les.22562	Les.2832	1	0
Les.3732	Les.9195	1	0		Les.10977	Les.14	0.99	0		Les.5	Les.946	0.99	0.0001		Les.14889	Les.2759	0.99	0.0001		Les.11326	Les.3676	1	0		Les.127	Les.4681	1	0
Les.13854	Les.13855	0.99	0		Les.3732	Les.8961	1	0		Les.15184	Les.61	-0.99	0.0001		Les.14054	Les.19464	0.99	0.0001		Les.19780	Les.6965	-0.99	0		Les.127	Les.9790	-0.99	0
Les.7674	Les.788	0.99	0		Les.13322	Les.13855	-0.98	0		Les.19994	Les.2002	0.99	0		Les.2824	Les.5253	-0.99	0.0001		Les.17245	Les.3120	1	0		Les.14475	Les.5054	1	0
Les.1061	Les.3701	1	0		Les.3816	Les.9232	1	0		Les.13945	Les.7554	1	0		Les.3494	Les.4047	1	0		Les.3035	Les.3756	1	0		Les.21780	Les.5005	-0.99	0
Les.12823	Les.585	1	0		Les.1627	Les.22799	1	0		Les.10874	Les.20835	0.99	0.0001		Les.1366	Les.2117	-0.99	0.0002		Les.270	Les.4291	-0.99	0		Les.11545	Les.17312	1	0
Les.11616	Les.12249	-0.98	0		Les.1008	Les.173	0.99	0		Les.2072	Les.397	-0.99	0.0002		Les.10764	Les.23305	-0.99	0.0001		Les.2782	Les.960	1	0		Les.3647	Les.852	1	0
Les.3097	Les.4681	0.99	0		Les.12818	Les.744	0.99	0		Les.11115	Les.3822	1	0		Les.13426	Les.6291	0.99	0.0001		Les.10976	Les.19244	1	0		Les.17674	Les.4594	-0.99	0
Les.11527	Les.7557	-0.98	0		Les.5240	Les.8251	-0.99	0		Les.11709	Les.3777	1	0		Les.13731	Les.4698	-0.99	0.0002		Les.1650	Les.5915	1	0		Les.13117	Les.5223	-0.99	0
Les.20029	Les.6396	0.99	0		Les.21561	Les.3669	0.99	0		Les.10242	Les.23328	1	0		Les.666	Les.7566	0.99	0.0001		Les.5675	Les.5764	1	0		Les.12434	Les.960	1	0
Les.11255	Les.1776	1	0		Les.1816	Les.6827	0.99	0		Les.4658	Les.574	1	0		Les.14945	Les.1603	1	0		Les.3475	Les.5049	1	0		Les.19950	Les.9808	1	0
Les.16479	Les.3584	1	0		Les.4681	Les.8696	0.99	0		Les.2755	Les.5801	0.99	0.0001		Les.11050	Les.4399	0.99	0.0001		Les.1857	Les.3459	1	0		Les.25182	Les.6373	1	0
Les.1818	Les.3828	1	0		Les.834	Les.8911	1	0		Les.2500	Les.2550	0.99	0.0002		Les.1154	Les.16476	1	0		Les.25182	Les.6187	1	0		Les.3035	Les.3281	1	0
Les.1231	Les.3646	1	0		Les.8319	Les.945	-0.98	0		Les.1518	Les.6704	-1	0		Les.3117	Les.6346	0.99	0.0001		Les.3319	Les.8665	-0.99	0		Les.14475	Les.5118	1	0
Les.1008	Les.19244	1	0		Les.12504	Les.270	0.99	0		Les.18810	Les.5642	0.99	0.0001		Les.11996	Les.5018	-0.99	0.0001		Les.1344	Les.3560	1	0		Les.13122	Les.82	-0.99	0
Les.19009	Les.22920	0.99	0		Les.10949	Les.19950	0.99	0		Les.474	Les.5947	-0.99	0		Les.16424	Les.23083	1	0		Les.5012	Les.8439	1	0		Les.13400	Les.9790	-0.99	0
Les.3816	Les.9232	1	0		Les.15929	Les.1680	-0.98	0		Les.4688	Les.5640	0.99	0.0002		Les.6711	Les.9057	0.99	0.0001		Les.1349	Les.4701	-0.99	0		Les.10663	Les.23453	1	0
Les.11860	Les.25678	0.99	0		Les.1072	Les.19244	1	0		Les.2520	Les.76	0.99	0.0001		Les.12728	Les.21299	0.99	0.0001		Les.22799	Les.4952	1	0		Les.17750	Les.4039	1	0
Les.6468	Les.9517	-0.98	0		Les.13712	Les.19082	-0.98	0		Les.6711	Les.9057	0.99	0.0001		Les.2617	Les.6701	-0.99	0.0001		Les.14475	Les.5557	1	0		Les.3667	Les.5049	1	0
Les.22493	Les.64	1	0		Les.19009	Les.22803	0.99	0		Les.13331	Les.5283	-1	0		Les.16518	Les.650	0.99	0.0001		Les.10230	Les.13093	1	0		Les.1837	Les.3693	1	0
Les.12353	Les.7130	1	0		Les.11860	Les.6436	0.99	0		Les.3641	Les.3820	1	0		Les.11723	Les.5569	0.99	0.0001		Les.13122	Les.82	-0.99	0		Les.14284	Les.3682	1	0
Les.11016	Les.19990	-0.98	0		Les.1944	Les.881	1	0		Les.16476	Les.22517	1	0		Les.1781	Les.365	0.99	0.0001		Les.13712	Les.23586	-1	0		Les.19009	Les.558	1	0
Les.3826	Les.8319	0.99	0		Les.3584	Les.7742	1	0		Les.15026	Les.6761	-1	0		Les.19569	Les.19972	-0.99	0		Les.11079	Les.19932	1	0		Les.10205	Les.3299	1	0
Les.12811	Les.4621	-0.98	0		Les.16479	Les.3584	1	0		Les.13468	Les.24753	-1	0		Les.15809	Les.2759	-0.99	0.0001		Les.3567	Les.6093	1	0		Les.1344	Les.3560	1	0
Les.14284	Les.8310	1	0		Les.22493	Les.64	1	0		Les.10569	Les.5763	-0.99	0.0002		Les.5294	Les.9234	-0.99	0.0001		Les.10463	Les.21009	1	0		Les.1192	Les.6761	-0.99	0
Les.20295	Les.3177	0.99	0		Les.15193	Les.781	1	0		Les.4980	Les.6298	0.99	0.0002		Les.2349	Les.3680	-0.99	0		Les.4953	Les.59	1	0		Les.677	Les.89	1	0
Les.1481	Les.2655	1	0		Les.4299	Les.5715	1	0		Les.11725	Les.5590	0.99	0.0002		Les.5413	Les.8811	0.99	0.0001		Les.10987	Les.3818	1	0		Les.22799	Les.4818	1	0
Les.1627	Les.23819	1	0		Les.10363	Les.2060	1	0		Les.11282	Les.11996	-1	0		Les.3141	Les.8995	0.99	0.0001		Les.127	Les.4681	1	0		Les.1857	Les.2060	1	0
Les.2380	Les.585	1	0		Les.2380	Les.3827	1	0		Les.12126	Les.3173	0.99	0.0001		Les.168	Les.5386	1	0		Les.4097	Les.4549	1	0		Les.22717	Les.5263	1	0
Les.12353	Les.25718	1	0		Les.12463	Les.14287	-0.99	0		Les.17096	Les.2452	-0.99	0.0001		Les.1277	Les.13803	-0.99	0		Les.677	Les.8686	1	0		Les.2296	Les.254	1	0
Les.4115	Les.8356	1	0.0007		Les.2964	Les.5112	1	0		Les.23083	Les.385	-1	0		Les.446	Les.5098	-0.99	0.0001		Les.3035	Les.3983	1	0		Les.12025	Les.719	1	0
Les.22717	Les.7633	1	0		Les.11860	Les.25635	0.99	0		Les.12681	Les.3296	-0.99	0.0001		Les.3515	Les.4931	-0.99	0.0001		Les.14475	Les.585	1	0		Les.351	Les.6074	1	0
Les.1344	Les.15970	1	0		Les.11934	Les.19433	-0.98	0		Les.3016	Les.5120	0.99	0		Les.12274	Les.9626	0.99	0.0001		Les.1224	Les.17733	1	0		Les.13322	Les.21206	1	0
Les.17270	Les.6143	1	0		Les.17312	Les.7224	1	0		Les.1089	Les.12463	-0.99	0		Les.16476	Les.2208	1	0		Les.23293	Les.7826	1	0.0559		Les.12974	Les.8791	-0.99	0
Les.11552	Les.16613	1	0		Les.20919	Les.4890	-0.98	0		Les.1076	Les.929	-0.99	0.0001		Les.20721	Les.3053	0.99	0		Les.21335	Les.2380	1	0		Les.12341	Les.852	1	0
Les.15193	Les.7674	0.99	0		Les.12244	Les.17270	1	0		Les.1108	Les.3962	0.99	0.0001		Les.5482	Les.6197	-0.99	0		Les.1837	Les.4116	1	0		Les.1258	Les.9714	-0.99	0
Les.1296	Les.7563	-0.98	0		Les.206	Les.4563	0.99	0		Les.112	Les.4617	0.99	0.0001		Les.10023	Les.10464	1	0		Les.103	Les.3728	1	0		Les.103	Les.3728	1	0
Les.1225	Les.3177	1	0		Les.10204	Les.351	1	0		Les.14054	Les.19464	0.99	0.0001		Les.4549	Les.948	1	0		Les.3587	Les.3671	-0.99	0		Les.1716	Les.88	1	0
Les.12818	Les.744	0.99	0		Les.14404	Les.3563	0.99	0		Les.16424	Les.23298	0.99	0.0001		Les.4847	Les.6009	-0.99	0.0001		Les.1857	Les.719	1	0		Les.1192	Les.270	-0.99	0
Les.3488	Les.3671	0.99	0		Les.13093	Les.14	1	0		Les.14513	Les.6165	0.99	0		Les.19084	Les.19108	-0.99	0		Les.1349	Les.4705	-0.99	0		Les.10476	Les.9833	-0.99	0
Les.6781	Les.9232	1	0		Les.1344	Les.16037	1	0		Les.11718	Les.1996	-0.99	0.0002		Les.1324	Les.3298	-0.99	0.0001		Les.3397	Les.5229	1	0		Les.4920	Les.62	1	0
Les.21891	Les.22536	-0.98	0		Les.1877	Les.9509	-0.99	0		Les.3157	Les.3274	0.99	0.0001		Les.15184	Les.6086	-0.99	0.0001		Les.12286	Les.4953	1	0		Les.4291	Les.4957	1	0
Les.19966	Les.2847	1	0		Les.21891	Les.22536	-0.98	0		Les.13326	Les.1780	1	0		Les.1857	Les.2030	1	0		Les.1857	Les.20019	1	0		Les.2782	Les.951	1	0
Les.12504	Les.744	-0.98	0		Les.2213	Les.3087	-0.98	0		Les.11996	Les.5018	-0.99	0.0001		Les.2458	Les.9790	-1	0		Les.1200	Les.13330	1	0		Les.1224	Les.7042	1	0
Les.2380	Les.4037	1	0		Les.5692	Les.713	1	0		Les.19240	Les.4072	0.99	0.0001		Les.175	Les.5752	-0.99	0.0001		Les.14810	Les.5363	-0.99	0		Les.1864	Les.4934	-0.99	0
Les.19089	Les.2831	0.99	0		Les.25718	Les.5587	1	0		Les.1154	Les.16476	1	0		Les.13468	Les.24753	-1	0		Les.12341	Les.8585	1	0		Les.1701	Les.20115	1	0
Les.14	Les.15184	1	0.0375		Les.17670	Les.1882	1	0		Les.17071	Les.3221	-0.99	0		Les.5824	Les.6471	0.99	0		Les.1716	Les.88	1	0		Les.234	Les.4043	1	0
Les.1344	Les.585	1	0		Les.3563	Les.4627	-0.98	0		Les.13346	Les.5213	-1	0		Les.11382	Les.5996	1	0		Les.22717	Les.5343	1	0		Les.12818	Les.12974	-0.99	0
Les.1819	Les.8261	-0.98	0		Les.5494	Les.5996	0.99	0		Les.17744	Les.3018	-0.99	0.0001		Les.11667	Les.7482	0.99	0.0001		Les.5120	Les.840	1	0		Les.11244	Les.3563	-0.99	0
Les.6468	Les.9610	-0.98	0		Les.12353	Les.25718	1	0		Les.2876	Les.9773	0.99	0.0001		Les.20019	Les.5616	1	0		Les.4364	Les.5343	1	0		Les.11565	Les.4150	-0.99	0
Les.206	Les.4563	0.99	0		Les.3696	Les.3983	1	0		Les.1324	Les.3298	-0.99	0.0001		Les.3011	Les.5850	0.99	0.0001		Les.17245	Les.3411	1	0		Les.2547	Les.2933	1	0
Les.4919	Les.4988	1	0.0448		Les.1061	Les.3741	1	0		Les.11050	Les.4399	0.99	0.0001		Les.3500	Les.494	-0.99	0.0001		Les.1721	Les.4806	1	0		Les.10	Les.11346	-0.99	0
Les.1451	Les.22799	1	0		Les.14404	Les.25635	-0.98	0		Les.3498	Les.8097	0.99	0.0001		Les.2513	Les.5392	0.99	0.0001		Les.14475	Les.5850	1	0		Les.3567	Les.8120	1	0
Les.1153	Les.5630	0.99	0		Les.2834	Les.881	1	0		Les.13481	Les.4648	0.99	0.0001		Les.11050	Les.19483	-0.99	0.0001		Les.13188	Les.5783	-0.99	0		Les.15182	Les.2782	1	0
Les.3561	Les.898	1	0		Les.1072	Les.19326	1	0		Les.682	Les.8193	0.99	0.0001		Les.19325	Les.5135	-0.99	0.0001		Les.3830	Les.4309	1	0		Les.4364	Les.5365	1	0
Les.11860	Les.6436	0.99	0		Les.1231	Les.3682	1	0		Les.12440	Les.9253	1	0		Les.493	Les.9120	-0.99	0		Les.12025	Les.7826	1	0.0736		Les.10463	Les.21009	1	0
Les.10846	Les.3664	1	0		Les.20029	Les.6436	0.99	0		Les.2099	Les.5607	-0.99	0.0001		Les.2230	Les.5293	-0.99	0		Les.1837	Les.9565	1	0		Les.4097	Les.438	1	0
Les.10513	Les.10923	1	0		Les.3488	Les.3615	-0.98	0		Les.17368	Les.3708	-0.99	0.0002		Les.10349	Les.19483	-0.99	0.0001		Les.11244	Les.3563	-0.99	0		Les.4899	Les.8911	1	0
Les.2696	Les.5091	0.99	0		Les.351	Les.5715	1	0		Les.16476	Les.22637	1	0		Les.11709	Les.1701	-0.99	0.0001		Les.3693	Les.5429	1	0		Les.12025	Les.7213	1	0
Les.5692	Les.6460	1	0		Les.100	Les.2623	1	0		Les.10517	Les.61	-0.99	0.0002		Les.4980	Les.973	0.99	0.0001		Les.2733	Les.8585	1	0		Les.1837	Les.9565	1	0
Les.10949	Les.19843	0.99	0		Les.25718	Les.7344	1	0		Les.1431	Les.3532	-0.99	0.0001		Les.3532	Les.4544	0.99	0		Les.14663	Les.1505	1	0		Les.2029	Les.4317	-1	0
Les.200	Les.3730	0.99	0		Les.15363	Les.1597	1	0		Les.25716	Les.3340	0.99	0.0001		Les.10412	Les.19924	1	0		Les.6	Les.9402	1	0		Les.2733	Les.351	1	0
Les.3725	Les.4040	0.99	0		Les.236	Les.4381	-0.98	0		Les.1857	Les.2030	1	0		Les.14847	Les.2595	0.99	0.0001		Les.3035	Les.4039	1	0		Les.7202	Les.7597	1	0
Les.1944	Les.881	1	0		Les.10987	Les.713	1	0		Les.2349	Les.3680	-0.99	0		Les.11959	Les.3557	-0.99	0.0001		Les.5675	Les.5935	1	0		Les.1224	Les.17792	1	0
Les.10987	Les.7087	1	0		Les.16037	Les.960	1	0		Les.13406	Les.6704	-1	0		Les.2876	Les.9773	0.99	0.0001		Les.25182	Les.6373	1	0		Les.3647	Les.8585	1	0
Les.234	Les.860	1	0		Les.2014	Les.3702	0.99	0		Les.3749	Les.6471	-0.99	0.0001		Les.1013	Les.5141	-0.99	0		Les.19244	Les.2248	1	0		Les.4549	Les.5112	1	0
Les.324	Les.867	0.99	0		Les.6781	Les.9232	1	0		Les.19393	Les.5418	0.99	0.0002		Les.11115	Les.3990	1	0		Les.10230	Les.4953	1	0		Les.3186	Les.8585	1	0
Les.1757	Les.6837	-0.98	0		Les.2477	Les.9736	0.99	0		Les.2332	Les.3317	-0.99	0.0001		Les.442	Les.6187	-0.99	0		Les.11326	Les.3682	1	0		Les.3017	Les.3732	1	0.0245
Les.10363	Les.2133	1	0		Les.1453	Les.2095	-1	0		Les.7674	Les.7887	-0.99	0.0001		Les.11639	Les.5791	0.99	0.0001		Les.3519	Les.4071	1	0		Les.1344	Les.21023	1	0
Les.10466	Les.4919	1	0.0446		Les.4835	Les.6858	-0.98	0		Les.10698	Les.4746	-0.99	0		Les.20371	Les.2246	0.99	0.0002		Les.12206	Les.3234	-0.99	0		Les.2068	Les.2832	1	0
Les.1443	Les.1721	1	0		Les.19326	Les.945	-0.98	0		Les.16476	Les.9253	1	0		Les.2127	Les.7442	0.99	0		Les.309	Les.960	1	0		Les.1258	Les.9790	-0.99	0
Les.1072	Les.2170	1	0		Les.10902	Les.1172	-0.98	0		Les.1779	Les.432	0.99	0.0001		Les.11604	Les.13050	-0.99	0.0002		Les.4040	Les.9139	-0.99	0		Les.11326	Les.3682	1	0
Les.19326	Les.945	-0.98	0		Les.19932	Les.3563	-0.98	0		Les.1034	Les.2019	0.99	0.0001		Les.13364	Les.5621	0.99	0		Les.5012	Les.852	1	0		Les.15184	Les.4110	1	0
Les.3563	Les.4627	-0.98	0		Les.12961	Les.9745	0.99	0		Les.1733	Les.9645	0.99	0		Les.2425	Les.766	-1	0		Les.11244	Les.4701	-0.99	0		Les.1837	Les.3744	1	0
Les.3696	Les.3828	1	0		Les.1627	Les.23819	1	0		Les.12674	Les.16190	-0.99	0.0001		Les.10949	Les.205	-0.99	0.0001		Les.3725	Les.4150	-0.99	0		Les.1429	Les.4317	1	0.0003
Les.2782	Les.687	1	0.0015		Les.13234	Les.5471	-0.98	0		Les.12226	Les.24099	-0.99	0.0002		Les.1344	Les.20413	1	0		Les.10362	Les.4701	-0.99	0		Les.14810	Les.5363	-0.99	0
Les.16278	Les.2170	1	0		Les.10665	Les.868	0.99	0		Les.4549	Les.948	1	0		Les.16424	Les.2325	0.99	0		Les.10535	Les.10943	1	0		Les.270	Les.4022	-0.99	0
Les.11156	Les.5026	-0.98	0		Les.4473	Les.5715	1	0		Les.4847	Les.6009	-0.99	0.0001		Les.10764	Les.3962	-0.99	0.0001		Les.21335	Les.25218	1	0		Les.10513	Les.19244	1	0
Les.5494	Les.5996	0.99	0		Les.200	Les.3741	0.99	0		Les.2617	Les.6701	-0.99	0.0001		Les.1654	Les.7145	0.99	0.0001		Les.17696	Les.9936	1	0		Les.2769	Les.5346	-0.99	0
Les.1061	Les.3730	0.99	0		Les.17733	Les.5587	1	0		Les.2564	Les.7286	0.99	0.0001		Les.281	Les.5425	0.99	0.0002		Les.25561	Les.3701	-1	0		Les.3411	Les.911	1	0
Les.10204	Les.3460	0.99	0		Les.11934	Les.9613	-0.98	0		Les.14889	Les.2759	0.99	0.0001		Les.4596	Les.7564	0.99	0.0001		Les.17635	Les.5500	-0.99	0		Les.5675	Les.5764	1	0
Les.1714	Les.654	1	0		Les.10145	Les.951	1	0		Les.11604	Les.13050	-0.99	0.0002		Les.10828	Les.2979	0.99	0.0001		Les.14284	Les.3818	1	0		Les.4953	Les.59	1	0
Les.5692	Les.7087	1	0		Les.1	Les.9856	0.99	0		Les.2127	Les.7442	0.99	0		Les.12494	Les.1857	0.99	0		Les.23293	Les.7849	1	0		Les.10230	Les.4953	1	0
Les.1008	Les.19326	1	0		Les.14284	Les.8911	1	0		Les.19042	Les.4595	-0.99	0.0001		Les.141	Les.270	0.99	0.0001		Les.19009	Les.558	1	0		Les.3519	Les.4097	1	0
Les.14	Les.5365	1	0		Les.1123	Les.16037	1	0		Les.1524	Les.3289	0.99	0.0002		Les.11038	Les.4901	0.99	0.0001		Les.12818	Les.9139	-0.99	0		Les.1208	Les.12367	1	0
Les.10846	Les.3825	1	0		Les.3561	Les.906	1	0		Les.5671	Les.7100	-0.99	0.0001		Les.7197	Les.921	0.99	0		Les.1701	Les.4953	1	0		Les.1857	Les.3458	1	0
Les.24362	Les.2614	-0.98	0		Les.10513	Les.20037	1	0		Les.11740	Les.22700	-0.99	0		Les.146	Les.743	-0.99	0.0002		Les.11738	Les.234	1	0		Les.2733	Les.8686	1	0
Les.12353	Les.7344	1	0		Les.17270	Les.7849	0.99	0		Les.5228	Les.7682	0.99	0		Les.1847	Les.5401	0.99	0		Les.10205	Les.3299	1	0		Les.11738	Les.234	1	0
Les.3826	Les.840	1	0		Les.4522	Les.687	0.99	0		Les.4475	Les.6484	0.99	0.0001		Les.10235	Les.7379	-1	0		Les.4291	Les.4957	1	0		Les.16945	Les.2061	1	0
Les.11934	Les.19433	-0.98	0		Les.19744	Les.6871	-0.99	0		Les.19532	Les.3094	1	0		Les.5947	Les.7843	-0.99	0.0002		Les.12025	Les.7849	1	0		Les.11244	Les.15228	-0.99	0
Les.17670	Les.17738	1	0		Les.1481	Les.2863	1	0		Les.11382	Les.5996	1	0		Les.2869	Les.8086	-0.99	0.0001		Les.14945	Les.6827	1	0		Les.17792	Les.23293	1	0
Les.13426	Les.14086	-0.98	0		Les.15193	Les.788	0.99	0		Les.3660	Les.5621	0.99	0		Les.5244	Les.974	0.99	0.0001		Les.13667	Les.23819	1	0		Les.230	Les.3274	-0.99	0
Les.1627	Les.25671	1	0		Les.3826	Les.7742	1	0		Les.666	Les.7566	0.99	0.0001		Les.13484	Les.9172	-0.99	0.0001		Les.14475	Les.5951	1	0		Les.17635	Les.5500	-0.99	0
Les.11860	Les.14404	-0.99	0		Les.10977	Les.14058	1	0		Les.12207	Les.6074	1	0		Les.2442	Les.3185	0.99	0.0001		Les.3750	Les.5736	-0.99	0		Les.2380	Les.4110	1	0
Les.3713	Les.4685	1	0		Les.16479	Les.3636	1	0		Les.10023	Les.10464	1	0		Les.5293	Les.8450	1	0		Les.269	Les.7454	-1	0		Les.5557	Les.585	1	0
Les.21561	Les.3669	0.99	0		Les.10846	Les.3664	1	0		Les.4980	Les.6326	0.99	0		Les.10850	Les.8501	0.99	0		Les.2029	Les.4364	-1	0		Les.2782	Les.960	1	0
Les.14284	Les.834	1	0		Les.11079	Les.23832	0.99	0		Les.4653	Les.7245	0.99	0		Les.2793	Les.8716	0.99	0		Les.14218	Les.4050	1	0		Les.22799	Les.4952	1	0
Les.236	Les.4381	-0.98	0		Les.10553	Les.5136	-0.98	0		Les.10189	Les.547	0.99	0.0002		Les.3257	Les.845	1	0		Les.677	Les.88	1	0		Les.16613	Les.20115	1	0
Les.1	Les.9856	0.99	0		Les.4874	Les.5692	1	0		Les.5865	Les.6837	-0.99	0.0001		Les.2564	Les.7286	0.99	0.0001		Les.19950	Les.9808	1	0		Les.10460	Les.2095	1	0
Les.3584	Les.764	1	0		Les.1818	Les.3983	1	0		Les.11709	Les.1701	-0.99	0.0001		Les.13399	Les.5353	0.99	0.0001		Les.1721	Les.4818	1	0		Les.12837	Les.7278	-0.99	0
Les.9569	Les.9813	-0.98	0		Les.1818	Les.200	0.99	0		Les.11754	Les.2225	0.99	0.0001		Les.1290	Les.3680	0.99	0		Les.11277	Les.3677	-0.99	0		Les.11346	Les.1349	-0.99	0
Les.12249	Les.5630	-0.98	0		Les.1614	Les.8599	-0.98	0		Les.20019	Les.5616	1	0		Les.12938	Les.7960	-0.99	0		Les.16464	Les.17750	1	0		Les.25218	Les.2528	1	0
Les.2014	Les.3702	0.99	0		Les.2380	Les.3959	1	0		Les.442	Les.6187	-0.99	0		Les.12578	Les.3018	-0.99	0.0001		Les.5789	Les.8183	1	0		Les.13667	Les.23819	1	0
Les.10363	Les.2170	1	0		Les.1510	Les.2362	0.99	0		Les.5294	Les.9234	-0.99	0.0001		Les.13406	Les.13980	1	0		Les.16613	Les.20037	1	0		Les.3319	Les.8696	-0.99	0
Les.10995	Les.17945	0.99	0		Les.3713	Les.4364	1	0		Les.12327	Les.463	-0.99	0.0001		Les.20327	Les.7550	-0.99	0.0001		Les.15182	Les.3070	1	0		Les.14475	Les.5121	1	0
Les.18349	Les.25635	-0.98	0		Les.3584	Les.840	1	0		Les.14294	Les.4313	0.99	0.0001		Les.17724	Les.9610	-0.99	0.0001		Les.3567	Les.8120	1	0		Les.23293	Les.7826	1	0.0559
Les.234	Les.863	1	0		Les.17096	Les.7742	-1	0		Les.1832	Les.2930	0.99	0.0001		Les.4866	Les.606	1	0		Les.2380	Les.4981	1	0		Les.4522	Les.9808	1	0
Les.17292	Les.1819	-0.98	0		Les.16479	Les.3646	1	0		Les.13426	Les.6291	0.99	0.0001		Les.11414	Les.5593	0.99	0.0001		Les.3479	Les.7608	1	0		Les.4274	Les.4522	1	0
Les.834	Les.8911	1	0		Les.3561	Les.9232	1	0		Les.2583	Les.5743	0.99	0.0001		Les.1241	Les.12681	0.99	0		Les.1776	Les.5689	1	0		Les.1307	Les.3762	-0.99	0
Les.13400	Les.7563	-0.98	0		Les.1714	Les.64	1	0		Les.11486	Les.8705	1	0		Les.4465	Les.5564	1	0		Les.10648	Les.22651	1	0		Les.1857	Les.3459	1	0
Les.15929	Les.9993	-0.99	0		Les.3732	Les.9195	1	0		Les.1123	Les.4042	0.99	0.0001		Les.2072	Les.397	-0.99	0.0002		Les.11002	Les.1716	1	0		Les.5118	Les.8802	1	0
Les.12353	Les.2696	1	0		Les.10204	Les.3519	1	0		Les.327	Les.700	-0.99	0.0001		Les.4795	Les.5850	-0.99	0.0001		Les.4291	Les.626	1	0		Les.10648	Les.22651	1	0
Les.1877	Les.9509	-0.99	0		Les.11860	Les.25678	0.99	0		Les.10415	Les.5404	0.99	0		Les.17696	Les.19734	0.99	0		Les.127	Les.4701	-0.99	0		Les.2380	Les.4170	1	0
Les.840	Les.945	-0.98	0		Les.10846	Les.3825	1	0		Les.13200	Les.3468	-0.99	0.0001		Les.14700	Les.9375	-0.99	0.0001		Les.14475	Les.6187	1	0		Les.14284	Les.3731	1	0.0162
Les.12504	Les.270	0.99	0		Les.3701	Les.7842	1	0		Les.1344	Les.20413	1	0		Les.1049	Les.12868	0.99	0.0001		Les.351	Les.677	1	0		Les.25182	Les.664	1	0
Les.5012	Les.5032	1	0		Les.3615	Les.6436	-0.98	0		Les.13399	Les.5353	0.99	0.0001		Les.11723	Les.19353	-0.99	0.0001		Les.3186	Les.8585	1	0		Les.5012	Les.8351	1	0
Les.16491	Les.6566	-0.98	0		Les.13259	Les.17312	1	0		Les.13638	Les.6883	0.99	0.0002		Les.5467	Les.9300	1	0		Les.2254	Les.4170	1	0		Les.22717	Les.5343	1	0
Les.11798	Les.3702	-0.98	0		Les.11552	Les.17242	1	0		Les.3494	Les.4328	0.99	0		Les.3016	Les.5850	1	0		Les.1185	Les.23293	1	0.071		Les.1185	Les.23293	1	0.071
Les.11134	Les.19757	0.99	0		Les.22682	Les.25633	1	0		Les.20721	Les.3053	0.99	0		Les.4733	Les.9891	-0.99	0.0001		Les.10230	Les.13170	1	0		Les.1857	Les.7213	1	0
Les.3388	Les.7557	-0.98	0		Les.11887	Les.5630	0.99	0		Les.5947	Les.7843	-0.99	0.0002		Les.14513	Les.6165	0.99	0		Les.3830	Les.479	1	0		Les.4549	Les.5120	1	0
Les.1453	Les.21023	-1	0		Les.12757	Les.7801	-0.98	0		Les.17194	Les.7379	1	0		Les.14294	Les.4313	0.99	0.0001		Les.1721	Les.4952	1	0		Les.5120	Les.840	1	0
Les.6504	Les.6936	0.99	0		Les.12451	Les.25338	-0.99	0		Les.11639	Les.5791	0.99	0.0001		Les.11646	Les.13313	0.99	0.0001		Les.10476	Les.9833	-0.99	0		Les.25561	Les.3701	-1	0
Les.4835	Les.6858	-0.98	0		Les.20008	Les.74	0.99	0		Les.1061	Les.4899	-0.99	0.0001		Les.12332	Les.12579	0.99	0.0002		Les.1200	Les.13667	1	0		Les.21335	Les.2380	1	0
Les.2142	Les.682	-0.98	0		Les.1606	Les.2922	0.99	0		Les.10949	Les.205	-0.99	0.0001		Les.1311	Les.3498	1	0		Les.10230	Les.5012	1	0		Les.1258	Les.12910	-0.99	0
Les.16479	Les.3636	1	0		Les.17738	Les.19569	0.99	0		Les.19038	Les.5279	0.99	0		Les.1362	Les.8147	-0.99	0.0001		Les.4452	Les.8911	1	0		Les.10648	Les.12286	1	0
Les.4825	Les.798	0.99	0		Les.19042	Les.7402	0.99	0		Les.5765	Les.8104	-1	0		Les.10954	Les.3199	-0.99	0.0001		Les.3667	Les.5049	1	0		Les.3021	Les.3983	1	0
Les.12463	Les.14287	-0.99	0		Les.2061	Les.8438	0.99	0		Les.146	Les.743	-0.99	0.0002		Les.5591	Les.86	0.99	0.0001		Les.22799	Les.5006	1	0		Les.10	Les.11565	1	0
Les.12244	Les.17270	1	0		Les.3413	Les.5150	1	0		Les.2004	Les.8925	1	0		Les.3494	Les.4053	1	0		Les.1429	Les.4364	1	0.0003		Les.5263	Les.5416	1	0
Les.1212	Les.5569	-0.99	0		Les.12504	Les.744	-0.98	0		Les.1528	Les.8551	1	0		Les.21166	Les.4502	-0.99	0.0001		Les.1882	Les.19790	1	0		Les.3830	Les.4309	1	0
Les.15193	Les.781	1	0		Les.15761	Les.3418	-0.99	0		Les.2442	Les.3185	0.99	0.0001		Les.13419	Les.4574	-0.99	0		Les.1900	Les.3640	1	0		Les.127	Les.4701	-0.99	0
Les.11171	Les.5005	-0.98	0		Les.834	Les.8988	0.99	0		Les.10850	Les.8501	0.99	0		Les.11282	Les.11996	-1	0		Les.127	Les.9790	-0.99	0		Les.4920	Les.626	1	0
Les.1344	Les.16037	1	0		Les.11616	Les.12249	-0.98	0		Les.1277	Les.13803	-0.99	0		Les.13277	Les.1667	0.99	0.0001		Les.12299	Les.9565	1	0		Les.5675	Les.5935	1	0
Les.1231	Les.3682	1	0		Les.3397	Les.3460	0.99	0		Les.24351	Les.3548	0.99	0.0001		Les.1798	Les.3560	0.99	0.0001		Les.5012	Les.8585	1	0		Les.1208	Les.12896	1	0
Les.10128	Les.2773	-0.98	0		Les.10421	Les.2418	0.99	0		Les.10235	Les.7379	-1	0		Les.12025	Les.4892	0.99	0.0002		Les.14475	Les.6373	1	0		Les.4050	Les.4274	1	0
Les.12353	Les.2733	1	0		Les.16479	Les.3682	1	0		Les.436	Les.795	-0.99	0.0001		Les.19110	Les.5001	-0.99	0.0001		Les.16945	Les.2019	1	0		Les.1721	Les.4051	1	0
Les.25718	Les.5715	1	0		Les.10513	Les.10923	1	0		Les.5824	Les.6471	0.99	0		Les.1818	Les.8382	-1	0		Les.3281	Les.8351	1	0		Les.12299	Les.9565	1	0
Les.3732	Les.951	1	0		Les.10949	Les.19966	0.99	0		Les.11301	Les.1290	1	0		Les.3739	Les.9238	0.99	0.0001		Les.1604	Les.5271	1	0		Les.3186	Les.8686	1	0
Les.1072	Les.2174	0.99	0		Les.20295	Les.3177	0.99	0		Les.2174	Les.4998	1	0		Les.10863	Les.3301	-0.99	0.0001		Les.4522	Les.9808	1	0		Les.20642	Les.7454	-0.99	0
Les.10204	Les.3509	1	0		Les.12353	Les.2696	1	0		Les.16518	Les.650	0.99	0.0001		Les.5948	Les.8520	0.99	0.0001		Les.12286	Les.5012	1	0		Les.3647	Les.8686	1	0
Les.10363	Les.2174	0.99	0		Les.5995	Les.7947	-0.98	0		Les.1379	Les.5002	-0.99	0.0001		Les.13374	Les.4909	-0.99	0.0001		Les.230	Les.3274	-0.99	0		Les.4116	Les.412	1	0
Les.13234	Les.5471	-0.98	0		Les.20280	Les.3090	0.99	0		Les.14477	Les.3057	-0.99	0.0002		Les.4658	Les.574	1	0		Les.4042	Les.4126	1	0		Les.3097	Les.4957	1	0
Les.3713	Les.4874	1	0		Les.1757	Les.3388	-0.98	0		Les.17677	Les.6439	-0.99	0		Les.2895	Les.333	0.99	0.0002		Les.1857	Les.2060	1	0		Les.10987	Les.3818	1	0
Les.234	Les.881	1	0		Les.1580	Les.19569	1	0		Les.10764	Les.23305	-0.99	0.0001		Les.19994	Les.20064	0.99	0		Les.22920	Les.6620	1	0		Les.12025	Les.7826	1	0.0736
Les.4522	Les.654	0.99	0		Les.11439	Les.5021	0.99	0		Les.11414	Les.5593	0.99	0.0001		Les.13391	Les.9626	0.99	0.0002		Les.3666	Les.5005	-0.99	0		Les.25248	Les.4981	1	0
Les.14663	Les.23832	1	0		Les.12444	Les.2847	1	0		Les.1518	Les.6721	0.99	0		Les.16243	Les.8795	0.99	0.0001		Les.1224	Les.17792	1	0		Les.2733	Les.3519	1	0
Les.2380	Les.6143	1	0		Les.10466	Les.4919	1	0.0446		Les.4795	Les.5850	-0.99	0.0001		Les.25716	Les.3340	0.99	0.0001		Les.2209	Les.5750	-0.99	0		Les.5557	Les.5850	1	0
Les.5576	Les.5643	0.99	0		Les.22493	Les.654	1	0		Les.5292	Les.8896	-0.99	0.0001		Les.19038	Les.5279	0.99	0		Les.23293	Les.9132	1	0		Les.14218	Les.4522	1	0
Les.1818	Les.200	0.99	0		Les.1614	Les.20642	-0.99	0		Les.20371	Les.2246	0.99	0.0002		Les.3053	Les.3259	0.99	0		Les.19244	Les.2254	1	0		Les.15260	Les.4304	1	0
Les.3584	Les.7742	1	0		Les.14	Les.5366	1	0		Les.1790	Les.5001	-0.99	0.0001		Les.14809	Les.19151	0.99	0.0001		Les.5120	Les.8439	1	0		Les.17696	Les.9936	1	0
Les.2477	Les.9736	0.99	0		Les.12353	Les.7130	1	0		Les.19972	Les.4906	-0.99	0.0001		Les.12579	Les.1500	0.99	0.0001		Les.23453	Les.3647	1	0		Les.1776	Les.5493	1	0
Les.4115	Les.852	1	0		Les.1008	Les.19244	1	0		Les.2230	Les.5293	-0.99	0		Les.11117	Les.5657	-1	0		Les.25248	Les.4981	1	0		Les.3017	Les.3756	1	0
Les.1481	Les.2863	1	0		Les.1627	Les.25671	1	0		Les.4465	Les.5564	1	0		Les.5323	Les.8459	0.99	0.0001		Les.1716	Les.89	1	0		Les.4040	Les.9139	-0.99	0
Les.10987	Les.713	1	0		Les.1072	Les.2060	1	0		Les.1241	Les.12681	0.99	0		Les.16476	Les.22517	1	0		Les.3097	Les.4957	1	0		Les.10463	Les.438	1	0
Les.11062	Les.135	-0.98	0		Les.13428	Les.3686	0.99	0		Les.1311	Les.3560	1	0		Les.17676	Les.234	0.99	0.0001		Les.4549	Les.5112	1	0		Les.18075	Les.4965	-0.99	0
Les.11342	Les.41	0.99	0		Les.1061	Les.13330	1	0		Les.365	Les.7386	-0.99	0.0001		Les.11086	Les.13953	-0.99	0.0001		Les.4920	Les.62	1	0		Les.14945	Les.6827	1	0
Les.25718	Les.7344	1	0		Les.3725	Les.4568	-0.98	0		Les.22637	Les.834	1	0		Les.12332	Les.689	-0.99	0.0001		Les.10513	Les.20019	1	0		Les.10976	Les.200	1	0
Les.11079	Les.23832	0.99	0		Les.18349	Les.25547	-0.99	0		Les.12483	Les.5214	-0.99	0.0002		Les.11486	Les.8751	0.99	0		Les.17709	Les.18349	-0.99	0		Les.1122	Les.3523	1	0
Les.16479	Les.3646	1	0		Les.1344	Les.585	1	0		Les.3498	Les.4043	1	0		Les.12420	Les.23305	0.99	0		Les.62	Les.8696	1	0		Les.270	Les.4291	-0.99	0
Les.200	Les.3741	0.99	0		Les.19471	Les.22945	0.99	0		Les.8925	Les.9137	1	0		Les.13953	Les.2534	0.99	0.0001		Les.17792	Les.25218	1	0		Les.677	Les.9745	1	0
Les.5692	Les.713	1	0		Les.12353	Les.2733	1	0		Les.1254	Les.2707	0.99	0.0001		Les.3671	Les.6756	-0.99	0.0001		Les.14475	Les.664	1	0		Les.10648	Les.7608	1	0
Les.4808	Les.6837	-0.99	0		Les.10180	Les.2847	1	0		Les.19532	Les.3101	-1	0		Les.15421	Les.16581	0.99	0.0001		Les.15184	Les.3818	1	0		Les.5789	Les.8183	1	0
Les.5628	Les.5816	-0.98	0		Les.1481	Les.3707	1	0		Les.493	Les.9120	-0.99	0		Les.322	Les.5061	-0.99	0.0001		Les.3021	Les.4039	1	0		Les.23293	Les.7849	1	0
Les.18179	Les.5092	0.99	0		Les.15707	Les.814	-0.99	0		Les.13088	Les.4512	0.99	0.0001		Les.12483	Les.5214	-0.99	0.0002		Les.5516	Les.9132	1	0		Les.1224	Les.7083	1	0
Les.1819	Les.2938	0.99	0		Les.3826	Les.8319	0.99	0		Les.3141	Les.8995	0.99	0.0001		Les.14681	Les.3380	1	0		Les.22700	Les.4953	1	0		Les.3035	Les.3479	1	0
Les.10949	Les.19950	0.99	0		Les.10023	Les.16581	-0.98	0		Les.11723	Les.19353	-0.99	0.0001		Les.12004	Les.7964	1	0		Les.25182	Les.664	1	0		Les.1851	Les.4981	1	0
Les.1225	Les.3397	1	0		Les.13247	Les.4791	0.99	0		Les.11481	Les.1197	-0.99	0.0001		Les.3039	Les.795	0.99	0.0001		Les.6074	Les.7608	1	0		Les.25182	Les.7724	1	0
Les.3696	Les.3983	1	0		Les.3584	Les.848	1	0		Les.1154	Les.16491	-0.99	0.0001		Les.19353	Les.5115	-0.99	0		Les.5557	Les.585	1	0		Les.12341	Les.8585	1	0
Les.1245	Les.21023	1	0		Les.3500	Les.5534	0.99	0		Les.13018	Les.20295	0.99	0.0001		Les.13406	Les.6704	-1	0		Les.13399	Les.15577	1	0		Les.17792	Les.2380	1	0
Les.17635	Les.2265	0.99	0		Les.13426	Les.14086	-0.98	0		Les.12578	Les.3018	-0.99	0.0001		Les.19532	Les.3094	1	0		Les.11545	Les.17312	1	0		Les.14058	Les.1721	1	0
Les.3826	Les.848	1	0		Les.1818	Les.20037	1	0		Les.12494	Les.1857	0.99	0		Les.3709	Les.4795	-0.99	0.0001		Les.1208	Les.12367	1	0		Les.13322	Les.21947	1	0
Les.3413	Les.5150	1	0		Les.1735	Les.5756	-0.98	0		Les.1366	Les.2117	-0.99	0.0002		Les.22637	Les.834	1	0		Les.5675	Les.834	1	0		Les.62	Les.8696	1	0
Les.10145	Les.951	1	0		Les.3460	Les.687	0.99	0		Les.5442	Les.5530	0.99	0.0001		Les.12540	Les.5722	-0.99	0.0001		Les.3647	Les.852	1	0		Les.19244	Les.2248	1	0
Les.11887	Les.5630	0.99	0		Les.5692	Les.719	1	0		Les.15718	Les.3576	0.99	0.0001		Les.11799	Les.15799	-1	0		Les.3567	Les.8897	1	0		Les.10923	Les.1776	1	0
Les.10370	Les.3701	0.99	0		Les.2809	Les.9714	-0.99	0		Les.7197	Les.921	0.99	0		Les.5025	Les.5923	-0.99	0.0001		Les.2029	Les.438	-1	0		Les.1857	Les.2068	1	0
Les.2919	Les.2947	-1	0		Les.11394	Les.2457	-0.98	0		Les.12004	Les.7964	1	0		Les.2520	Les.76	0.99	0.0001		Les.3035	Les.4071	1	0		Les.10205	Les.3319	-0.99	0
Les.2964	Les.5112	1	0		Les.1451	Les.23819	1	0		Les.13419	Les.4574	-0.99	0		Les.627	Les.8142	-0.99	0		Les.1122	Les.3523	1	0		Les.14948	Les.4150	-0.99	0
Les.22682	Les.2539	1	0		Les.19042	Les.744	-0.98	0		Les.13391	Les.9626	0.99	0.0002		Les.23298	Les.4150	0.99	0		Les.4549	Les.5120	1	0		Les.1349	Les.4567	-0.99	0
Les.4874	Les.5692	1	0		Les.4526	Les.7513	-0.98	0		Les.3054	Les.4710	0.99	0.0002		Les.112	Les.4617	0.99	0.0001		Les.5012	Les.8686	1	0		Les.22799	Les.5006	1	0
Les.10513	Les.10977	0.99	0		Les.1072	Les.2133	1	0		Les.19068	Les.7332	0.99	0.0002		Les.13043	Les.3011	0.99	0.0001		Les.677	Les.89	1	0		Les.2029	Les.4364	-1	0
Les.19932	Les.3563	-0.98	0		Les.22717	Les.7633	1	0		Les.2131	Les.9987	1	0		Les.11518	Les.3075	-0.99	0.0001		Les.13322	Les.21947	1	0		Les.5012	Les.840	1	0
Les.10466	Les.4953	1	0		Les.1225	Les.3177	1	0		Les.280	Les.2957	0.99	0.0001		Les.17724	Les.4926	-1	0		Les.21335	Les.25248	1	0		Les.3830	Les.479	1	0
Les.22493	Les.654	1	0		Les.11798	Les.3702	-0.98	0		Les.23323	Les.7482	0.99	0		Les.1707	Les.2013	0.99	0		Les.23293	Les.9649	1	0		Les.15184	Les.4170	1	0
Les.3397	Les.3460	0.99	0		Les.14284	Les.8988	0.99	0		Les.10500	Les.9502	-0.99	0.0001		Les.1108	Les.394	0.99	0		Les.12205	Les.20021	-0.99	0		Les.1200	Les.1231	1	0
Les.100	Les.3647	1	0		Les.19966	Les.2847	1	0		Les.19325	Les.5135	-0.99	0.0001		Les.11907	Les.20834	-0.99	0		Les.19978	Les.3273	1	0		Les.9339	Les.9729	1	0
Les.10902	Les.1172	-0.98	0		Les.14404	Les.15550	-0.99	0		Les.1546	Les.3647	1	0		Les.13326	Les.1780	1	0		Les.5263	Les.59	1	0		Les.16464	Les.17750	1	0
Les.17738	Les.19559	1	0		Les.21891	Les.22952	0.99	0		Les.2592	Les.8450	-0.99	0.0001		Les.1154	Les.16491	-0.99	0.0001		Les.22799	Les.5429	1	0		Les.14475	Les.5557	1	0
Les.10976	Les.7849	0.99	0		Les.11860	Les.661	0.99	0		Les.3122	Les.462	1	0		Les.20721	Les.3070	0.99	0.0001		Les.1258	Les.12818	1	0		Les.1945	Les.5522	1	0
Les.12543	Les.2614	-0.98	0		Les.3618	Les.8804	-0.98	0		Les.10205	Les.22651	-0.99	0		Les.6711	Les.9110	-1	0		Les.5363	Les.8083	-0.99	0		Les.12168	Les.369	-0.99	0
Les.17635	Les.7726	-0.98	0		Les.19009	Les.22920	0.99	0		Les.2425	Les.766	-1	0		Les.15184	Les.61	-0.99	0.0001		Les.1307	Les.3762	-0.99	0		Les.11994	Les.3588	-0.99	0
Les.14178	Les.3818	1	0		Les.24171	Les.8564	-0.98	0		Les.2979	Les.326	0.99	0.0001		Les.11754	Les.2225	0.99	0.0001		Les.3590	Les.5696	1	0		Les.12286	Les.4549	1	0
Les.1614	Les.8599	-0.98	0		Les.10244	Les.10770	0.99	0		Les.17696	Les.19734	0.99	0		Les.20301	Les.812	0.99	0.0001		Les.3186	Les.8686	1	0		Les.5675	Les.6258	1	0
Les.5995	Les.7947	-0.98	0		Les.4826	Les.7449	0.99	0		Les.10962	Les.7	-0.99	0.0001		Les.327	Les.700	-0.99	0.0001		Les.5557	Les.5850	1	0		Les.3035	Les.351	1	0
Les.10588	Les.14404	-0.98	0		Les.200	Les.3828	0.99	0		Les.11414	Les.5605	-0.99	0.0001		Les.280	Les.2957	0.99	0.0001		Les.3017	Les.3732	1	0.0245		Les.13093	Les.6074	1	0
Les.2061	Les.9879	1	0		Les.11860	Les.3742	0.99	0		Les.12472	Les.16218	1	0		Les.20295	Les.3128	0.99	0.0001		Les.1200	Les.14475	1	0		Les.3186	Les.88	1	0
Les.11552	Les.17242	1	0		Les.2782	Les.687	1	0.0015		Les.5482	Les.6197	-0.99	0		Les.1061	Les.4924	0.99	0		Les.14122	Les.719	1	0		Les.11244	Les.4701	-0.99	0
Les.10204	Les.351	1	0		Les.12811	Les.4621	-0.98	0		Les.12025	Les.4892	0.99	0.0002		Les.3058	Les.3451	0.99	0.0001		Les.19978	Les.8439	1	0		Les.2681	Les.5293	-0.99	0
Les.3615	Les.6436	-0.98	0		Les.2380	Les.4037	1	0		Les.5467	Les.9790	-1	0		Les.23832	Les.5054	0.99	0		Les.3273	Les.3281	1	0		Les.10463	Les.2186	1	0
Les.6504	Les.6964	0.99	0		Les.17312	Les.17625	1	0		Les.3229	Les.716	0.99	0.0001		Les.51	Les.906	1	0		Les.1776	Les.58	1	0		Les.1044	Les.17696	1	0
Les.20029	Les.6436	0.99	0		Les.1951	Les.25678	0.99	0		Les.11907	Les.20834	-0.99	0		Les.3498	Les.8097	0.99	0.0001		Les.22886	Les.266	1	0		Les.12910	Les.1492	-0.99	0
Les.1510	Les.2362	0.99	0		Les.7674	Les.8523	0.99	0		Les.3494	Les.4364	1	0		Les.17071	Les.3221	-0.99	0		Les.22717	Les.5416	1	0		Les.14284	Les.375	1	0
Les.15761	Les.3563	-0.98	0		Les.3488	Les.3671	0.99	0		Les.1049	Les.12868	0.99	0.0001		Les.5166	Les.9	-0.99	0.0001		Les.10663	Les.23453	1	0		Les.5120	Les.8439	1	0
Les.1072	Les.22682	1	0		Les.17670	Les.19559	1	0		Les.23607	Les.5931	0.99	0.0002		Les.20721	Les.6471	-0.99	0.0001		Les.1857	Les.2068	1	0		Les.21335	Les.25218	1	0
Les.13712	Les.19082	-0.98	0		Les.17312	Les.860	1	0		Les.10078	Les.10801	1	0		Les.17665	Les.691	-0.99	0.0001		Les.10463	Les.2186	1	0		Les.25182	Les.7742	1	0
Les.14135	Les.14475	0.99	0		Les.4808	Les.6837	-0.99	0		Les.10954	Les.3199	-0.99	0.0001		Les.20961	Les.3708	0.99	0		Les.17792	Les.25248	1	0		Les.14637	Les.2732	-0.99	0
Les.3584	Les.840	1	0		Les.19932	Les.3618	0.99	0		Les.4866	Les.606	1	0		Les.3738	Les.80	0.99	0.0001		Les.3567	Les.9839	1	0		Les.20037	Les.3983	1	0
Les.10363	Les.22682	1	0		Les.10170	Les.9613	-0.99	0		Les.17679	Les.5783	0.99	0.0001		Les.16557	Les.280	0.99	0.0001		Les.1192	Les.270	-0.99	0		Les.1716	Les.89	1	0
Les.1818	Les.20037	1	0		Les.9569	Les.9813	-0.98	0		Les.12579	Les.1500	0.99	0.0001		Les.10917	Les.5780	-1	0		Les.18349	Les.3097	-0.99	0		Les.12818	Les.8696	1	0
Les.15193	Les.788	0.99	0		Les.19244	Les.2133	1	0		Les.281	Les.5425	0.99	0.0002		Les.16732	Les.5392	-0.99	0.0001		Les.14475	Les.7724	1	0		Les.3744	Les.4051	1	0
Les.19471	Les.22945	0.99	0		Les.1453	Les.21023	-1	0		Les.10828	Les.2979	0.99	0.0001		Les.24206	Les.462	0.99	0		Les.13093	Les.6074	1	0		Les.3666	Les.5005	-0.99	0
Les.1627	Les.3035	1	0		Les.1379	Les.14	1	0		Les.13855	Les.4258	0.99	0.0001		Les.4688	Les.5640	0.99	0.0002		Les.14218	Les.4274	1	0		Les.10665	Les.15363	1	0
Les.10171	Les.11292	0.99	0		Les.10902	Les.11757	0.99	0		Les.3369	Les.9187	0.99	0.0002		Les.2004	Les.8925	1	0		Les.11326	Les.3731	1	0.0114		Les.10648	Les.12341	1	0
Les.3561	Les.906	1	0		Les.5576	Les.5643	0.99	0		Les.19353	Les.5115	-0.99	0		Les.2174	Les.4998	1	0		Les.3560	Les.5516	1	0		Les.3567	Les.8897	1	0
Les.2834	Les.898	1	0		Les.8310	Les.834	1	0		Les.8925	Les.93	0.99	0.0001		Les.13855	Les.4258	0.99	0.0001		Les.17709	Les.7065	1	0		Les.15182	Les.3070	1	0
Les.1481	Les.3707	1	0		Les.15363	Les.15970	1	0		Les.1442	Les.23741	0.99	0.0001		Les.10415	Les.19353	-0.99	0.0001		Les.10476	Les.19086	-0.99	0		Les.1200	Les.12434	1	0
Les.834	Les.8988	0.99	0		Les.234	Les.860	1	0		Les.11801	Les.3739	0.99	0.0001		Les.5479	Les.5493	1	0		Les.13170	Les.677	1	0		Les.1224	Les.1851	1	0
Les.12353	Les.7353	1	0		Les.10987	Les.7361	1	0		Les.3515	Les.4931	-0.99	0.0001		Les.19619	Les.8532	-0.99	0.0001		Les.1208	Les.12896	1	0		Les.3281	Les.8351	1	0
Les.3314	Les.4867	0.99	0		Les.10363	Les.2133	1	0		Les.11284	Les.1485	-0.99	0.0001		Les.3769	Les.5615	-1	0		Les.4039	Les.6074	1	0		Les.14475	Les.585	1	0
Les.16037	Les.960	1	0		Les.12543	Les.2614	-0.98	0		Les.4953	Les.5471	-0.99	0.0002		Les.11853	Les.2954	-0.99	0.0001		Les.21335	Les.2528	1	0		Les.19115	Les.20642	-0.99	0
Les.12444	Les.2847	1	0		Les.3519	Les.64	1	0		Les.10874	Les.19985	-0.99	0.0002		Les.2565	Les.6076	-0.99	0.0002		Les.12341	Les.8686	1	0		Les.13399	Les.15577	1	0
Les.16479	Les.3682	1	0		Les.706	Les.8251	-0.98	0		Les.2502	Les.4970	1	0		Les.19042	Les.4595	-0.99	0.0001		Les.2769	Les.5363	-0.99	0		Les.22920	Les.681	1	0
Les.10987	Les.719	1	0		Les.11081	Les.3725	-0.99	0		Les.10707	Les.7212	-0.99	0.0001		Les.4596	Les.7567	0.99	0		Les.25182	Les.7724	1	0		Les.11002	Les.1716	1	0
Les.3561	Les.9232	1	0		Les.10128	Les.2773	-0.98	0		Les.17676	Les.234	0.99	0.0001		Les.1065	Les.19888	0.99	0.0001		Les.5789	Les.9683	1	0		Les.4050	Les.4522	1	0
Les.15929	Les.1680	-0.98	0		Les.1818	Les.20295	0.99	0		Les.1381	Les.8148	0.99	0.0001		Les.3498	Les.3990	1	0		Les.12286	Les.1429	1	0.0003		Les.5118	Les.8988	1	0
Les.1714	Les.687	1	0		Les.16278	Les.2174	0.99	0		Les.418	Les.7881	0.99	0.0001		Les.2320	Les.3624	0.99	0.0001		Les.2174	Les.872	1	0		Les.1429	Les.4364	1	0.0003
Les.24171	Les.8564	-0.98	0		Les.10923	Les.25718	1	0		Les.19994	Les.20064	0.99	0		Les.2941	Les.8399	0.99	0		Les.4364	Les.5365	1	0		Les.3186	Les.89	1	0
Les.1951	Les.25678	0.99	0		Les.19089	Les.2831	0.99	0		Les.11040	Les.11284	0.99	0.0001		Les.1166	Les.2013	0.99	0.0001		Les.5675	Les.9565	1	0		Les.10648	Les.22700	1	0
Les.20642	Les.23008	-0.98	0		Les.1153	Les.5630	0.99	0		Les.11870	Les.4627	-0.99	0		Les.10978	Les.3113	-0.99	0.0001		Les.1200	Les.15182	1	0		Les.12818	Les.2121	1	0
Les.1123	Les.11565	1	0		Les.3732	Les.951	1	0		Les.21166	Les.4502	-0.99	0.0001		Les.1832	Les.2930	0.99	0.0001		Les.5516	Les.9649	1	0		Les.12025	Les.7849	1	0
Les.1819	Les.2985	0.99	0		Les.2435	Les.5488	-0.98	0		Les.15	Les.17688	0.99	0.0001		Les.12119	Les.9625	0.99	0.0001		Les.1185	Les.2380	1	0		Les.25540	Les.59	1	0
Les.12757	Les.7801	-0.98	0		Les.834	Les.9037	0.99	0		Les.16243	Les.8795	0.99	0.0001		Les.11301	Les.12957	1	0		Les.1851	Les.7826	1	0		Les.1882	Les.19790	1	0
Les.17670	Les.1882	1	0		Les.10164	Les.1183	0.99	0		Les.11405	Les.2028	0.99	0.0001		Les.19888	Les.271	-1	0		Les.3693	Les.5675	1	0		Les.3273	Les.3281	1	0
Les.10198	Les.18075	-0.98	0		Les.10513	Les.10977	0.99	0		Les.11115	Les.3990	1	0		Les.16476	Les.22637	1	0		Les.10648	Les.22700	1	0		Les.23293	Les.9132	1	0
Les.19042	Les.7402	0.99	0		Les.12223	Les.3043	-0.98	0		Les.3671	Les.6756	-0.99	0.0001		Les.2415	Les.405	-0.99	0		Les.3319	Les.8696	-0.99	0		Les.11079	Les.19790	1	0
Les.3701	Les.7842	1	0		Les.1008	Les.19326	1	0		Les.14700	Les.9375	-0.99	0.0001		Les.10297	Les.951	0.99	0.0001		Les.13667	Les.25182	1	0		Les.1208	Les.13190	1	0
Les.74	Les.7731	-0.99	0		Les.3314	Les.4867	0.99	0		Les.5244	Les.974	0.99	0.0001		Les.6694	Les.6769	0.99	0.0001		Les.11079	Les.20402	1	0		Les.14945	Les.1604	1	0
Les.1379	Les.14	1	0		Les.3696	Les.4097	1	0.0703		Les.1356	Les.4704	0.99	0.0001		Les.2290	Les.4556	0.99	0.0001		Les.14475	Les.7742	1	0		Les.13093	Les.3017	1	0
Les.1818	Les.20295	0.99	0		Les.3826	Les.840	1	0		Les.17270	Les.2338	0.99	0.0001		Les.3110	Les.9502	0.99	0.0001		Les.20037	Les.4039	1	0		Les.4364	Les.5416	1	0
Les.11860	Les.661	0.99	0		Les.15193	Les.8304	1	0		Les.4973	Les.5831	-0.99	0.0001		Les.4223	Les.5275	1	0		Les.3647	Les.8585	1	0		Les.1185	Les.2380	1	0
Les.1580	Les.19569	1	0		Les.324	Les.867	0.99	0		Les.10661	Les.2550	0.99	0.0001		Les.19550	Les.4880	-0.99	0.0001		Les.4291	Les.6436	1	0		Les.19978	Les.3273	1	0
Les.14	Les.5366	1	0		Les.10244	Les.11102	0.99	0		Les.4980	Les.973	0.99	0.0001		Les.1379	Les.5002	-0.99	0.0001		Les.1429	Les.438	1	0		Les.22799	Les.5429	1	0
Les.5996	Les.874	0.99	0		Les.3234	Les.89	1	0		Les.141	Les.14585	-0.99	0.0001		Les.15026	Les.6761	-1	0		Les.62	Les.8791	1	0		Les.3519	Les.4317	1	0
Les.3500	Les.5534	0.99	0		Les.12823	Les.585	1	0		Les.8988	Les.9204	-0.99	0.0001		Les.19532	Les.3101	-1	0		Les.1224	Les.7042	1	0		Les.3035	Les.3519	1	0
Les.15363	Les.16037	1	0		Les.12842	Les.24330	-0.98	0		Les.12877	Les.3500	-0.99	0		Les.17270	Les.2338	0.99	0.0001		Les.1429	Les.1762	1	0.0003		Les.6074	Les.7608	1	0
Les.1225	Les.3460	0.99	0		Les.19244	Les.2170	1	0		Les.24206	Les.462	0.99	0		Les.10500	Les.9502	-0.99	0.0001		Les.127	Les.4705	-0.99	0		Les.11326	Les.3731	1	0.0114
Les.10023	Les.16581	-0.98	0		Les.14284	Les.9037	0.99	0		Les.13786	Les.14592	1	0		Les.13468	Les.5280	-0.99	0.0001		Les.17792	Les.2528	1	0		Les.17709	Les.18349	-0.99	0
Les.17096	Les.8319	-0.98	0		Les.1072	Les.2170	1	0		Les.14700	Les.16179	-0.99	0.0001		Les.5742	Les.6861	0.99	0.0002		Les.1044	Les.1816	1	0		Les.10230	Les.5012	1	0
Les.14284	Les.8911	1	0		Les.25718	Les.7353	1	0		Les.2508	Les.4770	-0.99	0.0002		Les.11740	Les.13364	1	0		Les.13322	Les.23613	1	0		Les.3021	Les.4039	1	0
Les.13322	Les.13855	-0.98	0		Les.11062	Les.135	-0.98	0		Les.11086	Les.13953	-0.99	0.0001		Les.11481	Les.1197	-0.99	0.0001		Les.11002	Les.1762	1	0		Les.4116	Les.4130	1	0
Les.1757	Les.3388	-0.98	0		Les.4052	Les.4187	0.99	0		Les.12332	Les.689	-0.99	0.0001		Les.1864	Les.5294	-0.99	0.0001		Les.4042	Les.5054	1	0		Les.1650	Les.5915	1	0
Les.1164	Les.3122	-0.98	0		Les.1757	Les.6837	-0.98	0		Les.11414	Les.5606	1	0		Les.10405	Les.431	-0.99	0.0001		Les.5365	Les.9745	1	0		Les.4291	Les.626	1	0
Les.6436	Les.7947	-0.98	0		Les.12660	Les.3702	-0.98	0		Les.11518	Les.3075	-0.99	0.0001		Les.10655	Les.8998	-0.99	0		Les.10230	Les.13399	1	0		Les.1701	Les.5012	1	0
Les.10170	Les.9613	-0.99	0		Les.14	Les.5587	1	0		Les.6711	Les.9110	-1	0		Les.1034	Les.2019	0.99	0.0001		Les.4037	Les.9683	1	0		Les.4072	Les.4114	1	0
Les.5185	Les.5426	-0.98	0		Les.1627	Les.3035	1	0		Les.1065	Les.19888	0.99	0.0001		Les.12332	Les.691	-0.99	0.0001		Les.3186	Les.88	1	0		Les.14475	Les.5850	1	0
Les.2068	Les.3458	0.99	0		Les.10976	Les.861	1	0		Les.5323	Les.8459	0.99	0.0001		Les.16780	Les.2941	0.99	0.0001		Les.1122	Les.3696	1	0		Les.1122	Les.3696	1	0
Les.19009	Les.2380	0.99	0		Les.1231	Les.3713	1	0		Les.23298	Les.9238	0.99	0		Les.7449	Les.921	0.99	0.0001		Les.3411	Les.911	1	0		Les.17245	Les.3120	1	0
Les.3725	Les.4568	-0.98	0		Les.5628	Les.5816	-0.98	0		Les.5025	Les.5923	-0.99	0.0001		Les.10949	Les.5115	-0.99	0.0001		Les.19070	Les.4222	1	0		Les.4042	Les.4126	1	0
Les.1231	Les.3713	1	0		Les.1481	Les.3732	1	0		Les.22637	Les.8366	1	0		Les.1910	Les.9622	0.99	0.0001		Les.12286	Les.5112	1	0		Les.2174	Les.872	1	0
Les.14404	Les.15550	-0.99	0		Les.234	Les.863	1	0		Les.2115	Les.2188	0.99	0.0001		Les.10832	Les.3656	0.99	0.0001		Les.10535	Les.1208	1	0		Les.10463	Les.4549	1	0
Les.14404	Les.3563	0.99	0		Les.5692	Les.7361	1	0		Les.1087	Les.17728	-0.99	0.0001		Les.12389	Les.5670	-0.99	0		Les.3703	Les.4885	1	0		Les.5557	Les.5951	1	0
Les.4522	Les.687	0.99	0		Les.17312	Les.863	1	0		Les.10571	Les.15378	-1	0		Les.2131	Les.9987	1	0		Les.200	Les.20019	1	0		Les.13322	Les.23613	1	0
Les.4052	Les.4187	0.99	0		Les.11156	Les.5026	-0.98	0		Les.2793	Les.8716	0.99	0		Les.20301	Les.814	0.99	0.0001		Les.4953	Les.6074	1	0		Les.10976	Les.20019	1	0
Les.5516	Les.868	1	0		Les.2261	Les.4919	1	0		Les.5080	Les.5795	0.99	0.0001		Les.11106	Les.9818	0.99	0.0001		Les.1701	Les.2029	-1	0		Les.1224	Les.719	1	0
Les.3460	Les.687	0.99	0		Les.1245	Les.22493	1	0		Les.14036	Les.8720	-0.99	0.0002		Les.22637	Les.8366	1	0		Les.4920	Les.626	1	0		Les.22886	Les.266	1	0
Les.17312	Les.7224	1	0		Les.10923	Les.2696	1	0		Les.2777	Les.3057	1	0		Les.3054	Les.4710	0.99	0.0002		Les.3021	Les.4071	1	0		Les.16945	Les.21908	1	0
Les.11439	Les.5021	0.99	0		Les.12504	Les.2922	-0.98	0		Les.12332	Les.12579	0.99	0.0002		Les.1450	Les.20937	0.99	0.0001		Les.3693	Les.5764	1	0		Les.6819	Les.7042	1	0
Les.1072	Les.22886	1	0		Les.10363	Les.2170	1	0		Les.12006	Les.98	0.99	0.0001		Les.4957	Les.76	-0.99	0.0001		Les.3281	Les.840	1	0		Les.14122	Les.719	1	0
Les.706	Les.8251	-0.98	0		Les.17312	Les.1776	1	0		Les.11725	Les.5601	0.99	0.0001		Les.4698	Les.9	0.99	0.0001		Les.2733	Les.3647	1	0		Les.7849	Les.9132	1	0
Les.19244	Les.2060	1	0		Les.6436	Les.7947	-0.98	0		Les.1123	Les.4047	1	0		Les.3024	Les.9969	1	0		Les.2733	Les.8686	1	0		Les.1721	Les.4116	1	0
Les.12353	Les.2782	1	0.0002		Les.3584	Les.8709	1	0		Les.13731	Les.4698	-0.99	0.0002		Les.13043	Les.1541	-0.99	0.0001		Les.3035	Les.4097	1	0		Les.13667	Les.25182	1	0
Les.13093	Les.14058	0.99	0		Les.11552	Les.18491	0.99	0		Les.1906	Les.271	-0.99	0.0002		Les.16424	Les.23298	0.99	0.0001		Les.3273	Les.3479	1	0		Les.3590	Les.5696	1	0
Les.10977	Les.1443	0.99	0		Les.10466	Les.4953	1	0		Les.25716	Les.3378	-0.99	0.0001		Les.2979	Les.326	0.99	0.0001		Les.1200	Les.19284	1	0		Les.23453	Les.3647	1	0
Les.7674	Les.8523	0.99	0		Les.5229	Les.9291	-0.98	0		Les.1323	Les.4826	0.99	0.0001		Les.11546	Les.22802	-0.99	0.0001		Les.14637	Les.2732	-0.99	0		Les.5675	Les.834	1	0
Les.12504	Les.127	-0.98	0		Les.12353	Les.7344	1	0		Les.17724	Les.4926	-1	0		Les.6381	Les.7257	-0.99	0.0001		Les.6074	Les.7842	1	0		Les.18349	Les.3097	-0.99	0
Les.1627	Les.3070	1	0		Les.4115	Les.8356	1	0.0007		Les.1707	Les.2013	0.99	0		Les.5671	Les.7100	-0.99	0.0001		Les.18463	Les.4709	1	0		Les.19244	Les.2254	1	0
Les.1061	Les.3741	1	0		Les.5081	Les.6076	-0.99	0		Les.2581	Les.5419	0.99	0.0001		Les.23407	Les.9988	0.99	0.0001		Les.1851	Les.7849	1	0		Les.5118	Les.951	1	0
Les.4867	Les.6871	-0.98	0		Les.12249	Les.5630	-0.98	0		Les.13043	Les.1541	-0.99	0.0001		Les.13638	Les.4909	0.99	0		Les.19978	Les.3281	1	0		Les.3475	Les.5843	1	0
Les.5692	Les.719	1	0		Les.4007	Les.4995	0.99	0		Les.20721	Les.6471	-0.99	0.0001		Les.11414	Les.5605	-0.99	0.0001		Les.1762	Les.4317	1	0		Les.103	Les.398	1	0
Les.3713	Les.5055	1	0		Les.11873	Les.4052	-0.98	0		Les.23298	Les.4420	0.99	0		Les.14500	Les.4660	1	0		Les.103	Les.398	1	0		Les.127	Les.4705	-0.99	0
Les.17270	Les.7849	0.99	0		Les.17635	Les.7726	-0.98	0		Les.4733	Les.9891	-0.99	0.0001		Les.4746	Les.9818	-0.99	0.0002		Les.10463	Les.22651	1	0		Les.1200	Les.13259	1	0
Les.25718	Les.7353	1	0		Les.6504	Les.6936	0.99	0		Les.12803	Les.9084	0.99	0		Les.13500	Les.13913	0.99	0.0001		Les.17750	Les.4039	1	0		Les.5012	Les.8439	1	0
Les.10204	Les.3519	1	0		Les.13758	Les.236	0.99	0		Les.3769	Les.5615	-1	0		Les.11405	Les.20234	-0.99	0.0001		Les.10	Les.14256	1	0		Les.4549	Les.5263	1	0
Les.2460	Les.5689	1	0		Les.2529	Les.9077	0.99	0		Les.17724	Les.9610	-0.99	0.0001		Les.3494	Les.416	1	0		Les.10976	Les.200	1	0		Les.22717	Les.5365	1	0
Les.17733	Les.5715	1	0		Les.10984	Les.3274	0.99	0		Les.20961	Les.3708	0.99	0		Les.15378	Les.5779	0.99	0.0001		Les.19244	Les.22562	1	0		Les.16613	Les.2029	-1	0
Les.1627	Les.3466	1	0		Les.5996	Les.874	0.99	0		Les.17665	Les.691	-0.99	0.0001		Les.3369	Les.9187	0.99	0.0002		Les.5263	Les.6074	1	0		Les.12341	Les.8686	1	0
Les.19042	Les.744	-0.98	0		Les.11134	Les.19757	0.99	0		Les.24753	Les.519	0.99	0.0002		Les.13468	Les.2487	-0.99	0.0001		Les.14284	Les.4110	1	0		Les.4116	Les.4132	1	0.0581
Les.200	Les.3828	0.99	0		Les.2460	Les.5689	1	0		Les.20721	Les.3070	0.99	0.0001		Les.3166	Les.6603	-0.99	0.0001		Les.11326	Les.375	1	0		Les.1258	Les.12974	-0.99	0
Les.1393	Les.3588	-0.98	0		Les.4806	Les.5536	1	0		Les.1061	Les.4924	0.99	0		Les.10715	Les.6297	-1	0		Les.5012	Les.89	1	0		Les.12286	Les.4953	1	0
Les.1818	Les.3983	1	0		Les.3696	Les.4115	1	0		Les.11260	Les.6555	-0.99	0.0001		Les.6805	Les.8686	-0.99	0.0001		Les.1344	Les.21023	1	0		Les.10463	Les.22651	1	0
Les.11934	Les.9750	-0.98	0		Les.12353	Les.2782	1	0.0002		Les.12389	Les.5670	-0.99	0		Les.13346	Les.5213	-1	0		Les.10943	Les.1208	1	0		Les.2733	Les.3647	1	0
Les.10180	Les.2847	1	0		Les.19950	Les.3827	1	0		Les.13374	Les.6555	0.99	0.0001		Les.10469	Les.7892	-0.99	0.0001		Les.5343	Les.8439	1	0		Les.11565	Les.4701	-0.99	0
Les.100	Les.3665	1	0		Les.2688	Les.7674	0.99	0		Les.11799	Les.1603	0.99	0.0001		Les.1148	Les.357	0.99	0.0002		Les.5118	Les.8802	1	0		Les.6	Les.9402	1	0
Les.3584	Les.848	1	0		Les.3713	Les.4685	1	0		Les.2895	Les.333	0.99	0.0002		Les.11801	Les.3739	0.99	0.0001		Les.11346	Les.1606	-0.99	0		Les.5789	Les.9683	1	0
Les.13259	Les.17312	1	0		Les.19244	Les.2174	0.99	0		Les.6355	Les.8804	-0.99	0.0002		Les.23607	Les.5931	0.99	0.0002		Les.12412	Les.4529	1	0		Les.25182	Les.8802	1	0
Les.20814	Les.6487	0.99	0		Les.11331	Les.14086	0.99	0		Les.13468	Les.2487	-0.99	0.0001		Les.2449	Les.5780	-0.99	0.0001		Les.1857	Les.7213	1	0		Les.3744	Les.4116	1	0
Les.5229	Les.9291	-0.98	0		Les.14284	Les.9066	0.99	0		Les.1091	Les.4931	1	0		Les.5223	Les.547	0.99	0.0001		Les.12974	Les.8791	-0.99	0		Les.4097	Les.4549	1	0
Les.18293	Les.22	0.99	0		Les.1072	Les.2174	0.99	0		Les.12445	Les.3651	0.99	0.0002		Les.18810	Les.5642	0.99	0.0001		Les.200	Les.2060	1	0.0342		Les.23293	Les.9649	1	0
Les.10870	Les.12192	0.99	0		Les.2816	Les.2957	-0.98	0		Les.2565	Les.6076	-0.99	0.0002		Les.16243	Les.8829	-0.99	0.0001		Les.12025	Les.9132	1	0		Les.1224	Les.1857	1	0
Les.19009	Les.2460	0.99	0		Les.14135	Les.14475	0.99	0		Les.2415	Les.405	-0.99	0		Les.2925	Les.5961	-0.99	0		Les.22700	Les.5012	1	0		Les.3567	Les.9839	1	0
Les.1627	Les.3641	1	0		Les.5012	Les.5032	1	0		Les.19110	Les.5001	-0.99	0.0001		Les.13319	Les.5839	-0.99	0		Les.12341	Les.20388	1	0		Les.6819	Les.7083	1	0
Les.234	Les.898	1	0		Les.20710	Les.214	0.99	0		Les.19392	Les.2002	-0.99	0.0001		Les.13786	Les.576	1	0		Les.20295	Les.5493	1	0		Les.22920	Les.6819	1	0
Les.10987	Les.7361	1	0		Les.16927	Les.7633	1	0		Les.14945	Les.1603	1	0		Les.4653	Les.7245	0.99	0		Les.14122	Les.7213	1	0		Les.21335	Les.25248	1	0
Les.834	Les.9037	0.99	0		Les.16479	Les.3713	1	0		Les.2290	Les.4556	0.99	0.0001		Les.19135	Les.5026	0.99	0.0001		Les.3281	Les.8439	1	0		Les.12205	Les.20021	-0.99	0
Les.2435	Les.5488	-0.98	0		Les.1627	Les.3070	1	0		Les.5591	Les.86	0.99	0.0001		Les.5234	Les.7652	-0.99	0.0002		Les.25182	Les.7742	1	0		Les.12367	Les.1818	1	0
Les.10949	Les.19966	0.99	0		Les.10363	Les.2174	0.99	0		Les.11486	Les.8751	0.99	0		Les.19888	Les.2722	0.99	0.0001		Les.21009	Les.3017	1	0		Les.11346	Les.14810	-0.99	0
Les.3618	Les.8804	-0.98	0		Les.8310	Les.8911	1	0		Les.17836	Les.7468	1	0		Les.4921	Les.6847	0.99	0		Les.74	Les.744	1	0		Les.21009	Les.3017	1	0
Les.22682	Les.25633	1	0		Les.18075	Les.2985	-0.98	0		Les.17836	Les.19084	-1	0		Les.22562	Les.5931	1	0		Les.3017	Les.3756	1	0		Les.18491	Les.2004	1	0
Les.11552	Les.18491	0.99	0		Les.16491	Les.6566	-0.98	0		Les.10078	Les.1082	1	0		Les.3016	Les.5120	0.99	0		Les.12286	Les.5120	1	0		Les.1721	Les.412	1	0
Les.3397	Les.3509	1	0		Les.13447	Les.3039	0.99	0		Les.446	Les.5098	-0.99	0.0001		Les.2177	Les.5393	0.99	0.0001		Les.21023	Les.4981	1	0		Les.1604	Les.5630	1	0
Les.14178	Les.3827	1	0		Les.11081	Les.3742	-0.98	0		Les.3498	Les.4110	1	0		Les.1356	Les.4704	0.99	0.0001		Les.17245	Les.4043	1	0		Les.1429	Les.438	1	0
Les.4473	Les.5715	1	0		Les.3397	Les.3509	1	0		Les.10978	Les.3113	-0.99	0.0001		Les.20295	Les.5591	-0.99	0.0001		Les.10205	Les.3319	-0.99	0		Les.2733	Les.88	1	0
Les.1072	Les.25117	1	0		Les.10870	Les.12192	0.99	0		Les.12332	Les.691	-0.99	0.0001		Les.2595	Les.4344	0.99	0.0002		Les.2029	Les.4549	-1	0		Les.5516	Les.9132	1	0
Les.10363	Les.22886	1	0		Les.7674	Les.88	0.99	0		Les.8397	Les.9015	1	0		Les.25591	Les.3229	-0.99	0.0001		Les.1762	Les.4364	1	0		Les.19070	Les.4222	1	0
Les.14404	Les.25678	-0.98	0		Les.1819	Les.2938	0.99	0		Les.5166	Les.9	-0.99	0.0001		Les.11552	Les.8661	0.99	0.0001		Les.12367	Les.1818	1	0		Les.5365	Les.9745	1	0
Les.19932	Les.3618	0.99	0		Les.19303	Les.4969	0.99	0		Les.1166	Les.20295	-0.99	0		Les.1442	Les.23741	0.99	0.0001		Les.20388	Les.6074	1	0		Les.12412	Les.4529	1	0
Les.2809	Les.9714	-0.99	0		Les.1061	Les.3828	1	0		Les.5223	Les.547	0.99	0.0001		Les.13468	Les.5282	-0.99	0.0001		Les.13322	Les.3561	1	0		Les.3587	Les.3671	-0.99	0
Les.14	Les.5587	1	0		Les.3713	Les.4874	1	0		Les.10491	Les.3752	0.99	0		Les.5021	Les.7683	0.99	0.0001		Les.1721	Les.5006	1	0		Les.14475	Les.5951	1	0
Les.13247	Les.4791	0.99	0		Les.13259	Les.17625	1	0		Les.14500	Les.4660	1	0		Les.11805	Les.23362	0.99	0.0001		Les.25540	Les.59	1	0		Les.4072	Les.4126	1	0
Les.20710	Les.214	0.99	0		Les.2834	Les.898	1	0		Les.19550	Les.4880	-0.99	0.0001		Les.14433	Les.4980	1	0		Les.2283	Les.5625	-0.99	0		Les.11860	Les.874	1	0
Les.4274	Les.4919	1	0.0448		Les.19244	Les.22682	1	0		Les.20791	Les.2311	0.99	0		Les.16476	Les.9253	1	0		Les.16613	Les.20115	1	0		Les.14284	Les.3818	1	0
Les.17625	Les.881	1	0		Les.10170	Les.9615	0.99	0		Les.11853	Les.2954	-0.99	0.0001		Les.4639	Les.7850	0.99	0		Les.14284	Les.4170	1	0		Les.7849	Les.9649	1	0
Les.1604	Les.810	0.99	0		Les.10198	Les.18075	-0.98	0		Les.16780	Les.2941	0.99	0.0001		Les.2115	Les.2188	0.99	0.0001		Les.4116	Les.412	1	0		Les.11079	Les.19932	1	0
Les.12223	Les.3043	-0.98	0		Les.3397	Les.351	1	0		Les.4223	Les.5275	1	0		Les.10078	Les.10801	1	0		Les.4097	Les.5012	1	0		Les.12818	Les.8791	1	0
Les.3397	Les.351	1	0		Les.1627	Les.3466	1	0		Les.13374	Les.4909	-0.99	0.0001		Les.10415	Les.5404	0.99	0		Les.3647	Les.8686	1	0		Les.5118	Les.960	1	0
Les.3449	Les.8251	-0.99	0		Les.11439	Les.5107	-0.99	0		Les.19888	Les.271	-1	0		Les.11115	Les.4043	1	0		Les.1857	Les.3560	1	0		Les.5120	Les.852	1	0
Les.4627	Les.6761	-0.98	0		Les.234	Les.881	1	0		Les.25591	Les.3229	-0.99	0.0001		Les.10464	Les.1185	1	0		Les.13667	Les.25633	1	0		Les.13170	Les.677	1	0
Les.15707	Les.814	-0.99	0		Les.2919	Les.2947	-1	0		Les.10469	Les.7892	-0.99	0.0001		Les.4040	Les.4931	-0.99	0.0002		Les.19978	Les.852	1	0		Les.13188	Les.6554	-0.99	0
Les.8310	Les.834	1	0		Les.74	Les.7731	-0.99	0		Les.1546	Les.3677	1	0		Les.2534	Les.5215	-0.99	0.0001		Les.12341	Les.88	1	0		Les.2769	Les.5363	-0.99	0
Les.1614	Les.2265	-0.98	0		Les.3449	Les.8251	-0.99	0		Les.12201	Les.4290	1	0		Les.10801	Les.1082	1	0		Les.5120	Les.852	1	0		Les.3021	Les.4071	1	0
Les.4826	Les.7449	0.99	0		Les.2323	Les.626	-0.98	0		Les.19619	Les.8532	-0.99	0.0001		Les.16036	Les.19150	0.99	0.0001		Les.14475	Les.8802	1	0		Les.1701	Les.5112	1	0
Les.10902	Les.11757	0.99	0		Les.10204	Les.3696	1	0		Les.10405	Les.431	-0.99	0.0001		Les.23298	Les.9238	0.99	0		Les.11244	Les.1606	1	0		Les.1344	Les.3676	1	0
Les.2924	Les.4986	0.99	0		Les.834	Les.9066	0.99	0		Les.5234	Les.7652	-0.99	0.0002		Les.10621	Les.5367	-0.99	0.0001		Les.3560	Les.9649	1	0		Les.19978	Les.8439	1	0
Les.2834	Les.906	1	0		Les.1225	Les.3397	1	0		Les.11081	Les.1219	-0.99	0		Les.13567	Les.14633	1	0		Les.25561	Les.3702	-1	0		Les.10648	Les.7842	1	0
Les.12353	Les.7633	1	0		Les.681	Les.8547	1	0		Les.2030	Les.2320	0.99	0.0001		Les.12207	Les.6074	1	0		Les.2696	Les.6074	1	0		Les.5557	Les.6187	1	0
Les.234	Les.906	1	0		Les.15761	Les.3563	-0.98	0		Les.13406	Les.6721	0.99	0		Les.1087	Les.5518	-0.99	0.0001		Les.12910	Les.1492	-0.99	0		Les.2733	Les.3730	1	0
Les.19089	Les.2959	0.99	0		Les.25718	Les.5715	1	0		Les.17383	Les.5062	-0.99	0.0002		Les.13331	Les.5283	-1	0		Les.1344	Les.3676	1	0		Les.1224	Les.7213	1	0.0672
Les.1061	Les.13330	1	0		Les.2038	Les.7130	1	0		Les.12274	Les.9626	0.99	0.0001		Les.11260	Les.6555	-0.99	0.0001		Les.10535	Les.12367	1	0		Les.3273	Les.3479	1	0
Les.21891	Les.22952	0.99	0		Les.1818	Les.2038	1	0		Les.4698	Les.9	0.99	0.0001		Les.14696	Les.312	-0.99	0.0001		Les.21224	Les.3560	1	0		Les.2029	Les.438	-1	0
Les.1453	Les.22493	-1	0		Les.5516	Les.868	1	0		Les.10349	Les.19483	-0.99	0.0001		Les.11040	Les.11284	0.99	0.0001		Les.12818	Les.12974	-0.99	0		Les.17245	Les.3411	1	0
Les.19950	Les.3827	1	0		Les.1379	Les.14058	0.99	0		Les.14745	Les.4724	0.99	0.0001		Les.11284	Les.1485	-0.99	0.0001		Les.200	Les.2068	1	0		Les.25182	Les.8988	1	0
Les.1481	Les.3732	1	0		Les.17096	Les.8319	-0.98	0		Les.11106	Les.9818	0.99	0.0001		Les.11518	Les.3079	-0.99	0		Les.9339	Les.9729	1	0		Les.13322	Les.3561	1	0
Les.1379	Les.14058	0.99	0		Les.10169	Les.1172	-0.98	0		Les.4040	Les.4931	-0.99	0.0002		Les.324	Les.7118	-0.99	0.0001		Les.3186	Les.89	1	0		Les.1776	Les.5689	1	0
Les.1123	Les.17270	1	0		Les.2831	Les.6871	-0.98	0		Les.1154	Les.16568	1	0		Les.4290	Les.6918	-0.99	0		Les.16587	Les.5160	-0.99	0		Les.14122	Les.7213	1	0
Les.3519	Les.64	1	0		Les.1072	Les.22682	1	0		Les.3709	Les.4795	-0.99	0.0001		Les.3110	Les.958	-0.99	0.0002		Les.677	Les.9745	1	0		Les.4116	Les.4806	1	0
Les.17670	Les.19559	1	0		Les.4274	Les.7842	1	0		Les.12579	Les.3590	0.99	0.0001		Les.3515	Les.651	-0.99	0.0001		Les.351	Les.6908	1	0		Les.21335	Les.2528	1	0
Les.11942	Les.1296	-0.98	0		Les.15708	Les.15892	-0.98	0		Les.3166	Les.6603	-0.99	0.0001		Les.10205	Les.2260	-0.99	0.0001		Les.1851	Les.4981	1	0		Les.17750	Les.4071	1	0
Les.1818	Les.2038	1	0		Les.2696	Les.5091	0.99	0		Les.5021	Les.7683	0.99	0.0001		Les.1432	Les.18266	-0.99	0.0001		Les.1185	Les.25218	1	0		Les.6074	Les.7842	1	0
Les.2834	Les.9232	1	0		Les.1245	Les.2261	1	0		Les.3569	Les.7489	-0.99	0.0001		Les.5591	Les.8661	-0.99	0.0002		Les.19284	Les.3070	1	0		Les.11002	Les.1762	1	0
Les.17738	Les.19569	0.99	0		Les.1443	Les.17733	1	0		Les.10763	Les.3058	-0.99	0.0001		Les.19393	Les.5418	0.99	0.0002		Les.5557	Les.5951	1	0		Les.3017	Les.3983	1	0
Les.5081	Les.6076	-0.99	0		Les.3826	Les.848	1	0		Les.5142	Les.5401	0.99	0.0001		Les.10122	Les.23353	-1	0		Les.20037	Les.4071	1	0		Les.1200	Les.13330	1	0
Les.3234	Les.89	1	0		Les.1123	Les.11565	1	0		Les.14696	Les.312	-0.99	0.0001		Les.14681	Les.3399	0.99	0.0001		Les.20322	Les.270	-0.99	0		Les.14475	Les.6187	1	0
Les.14284	Les.8988	0.99	0		Les.18293	Les.22	0.99	0		Les.23407	Les.9988	0.99	0.0001		Les.6711	Les.921	-1	0		Les.21335	Les.2832	1	0		Les.3035	Les.3647	1	0
Les.12286	Les.21908	1	0.0072		Les.23586	Les.661	-1	0		Les.19336	Les.9969	1	0		Les.248	Les.8243	0.99	0		Les.14475	Les.8988	1	0		Les.5675	Les.9565	1	0
Les.12504	Les.2922	-0.98	0		Les.19244	Les.22886	1	0		Les.2941	Les.8399	0.99	0		Les.2581	Les.5419	0.99	0.0001		Les.12286	Les.5263	1	0		Les.10648	Les.22717	1	0
Les.15193	Les.8304	1	0		Les.1627	Les.3641	1	0		Les.627	Les.8142	-0.99	0		Les.19392	Les.6909	-0.99	0.0001		Les.23293	Les.4981	1	0		Les.1185	Les.25218	1	0
Les.10513	Les.20295	0.99	0		Les.13330	Les.9551	1	0		Les.11805	Les.23362	0.99	0.0001		Les.10661	Les.2550	0.99	0.0001		Les.6074	Les.8351	1	0		Les.12341	Les.88	1	0
Les.6436	Les.7973	-0.99	0		Les.1714	Les.654	1	0		Les.4639	Les.7850	0.99	0		Les.17677	Les.6439	-0.99	0		Les.4039	Les.677	1	0		Les.6819	Les.719	1	0
Les.12660	Les.3702	-0.98	0		Les.2213	Les.8997	-0.99	0		Les.1864	Les.5294	-0.99	0.0001		Les.19336	Les.9969	1	0		Les.1224	Les.1851	1	0		Les.3479	Les.7842	1	0
Les.11873	Les.4052	-0.98	0		Les.17635	Les.2265	0.99	0		Les.11267	Les.761	0.99	0.0001		Les.13406	Les.6721	0.99	0		Les.15182	Les.309	1	0		Les.12974	Les.13400	-1	0
Les.22717	Les.7842	1	0		Les.25629	Les.96	-0.98	0		Les.6694	Les.6769	0.99	0.0001		Les.12400	Les.4973	-0.99	0.0002		Les.15577	Les.3479	1	0		Les.12341	Les.20388	1	0
Les.3826	Les.8709	1	0		Les.3721	Les.5346	-0.98	0		Les.19532	Les.3128	1	0		Les.19972	Les.7286	-0.99	0.0001		Les.1945	Les.5522	1	0		Les.12286	Les.15577	1	0
Les.10294	Les.19427	-0.98	0		Les.10204	Les.3701	1	0		Les.2004	Les.8961	1	0		Les.17194	Les.7379	1	0		Les.10648	Les.12286	1	0		Les.3693	Les.5675	1	0
Les.13428	Les.3686	0.99	0		Les.135	Les.7916	-0.98	0		Les.19115	Les.3014	0.99	0.0001		Les.2755	Les.5801	0.99	0.0001		Les.4549	Les.5263	1	0		Les.21009	Les.3021	1	0
Les.18349	Les.5357	-0.98	0		Les.12444	Les.5054	1	0		Les.12728	Les.21299	0.99	0.0001		Les.11310	Les.816	0.99	0.0001		Les.4042	Les.5118	1	0		Les.1344	Les.21224	1	0
Les.10170	Les.9615	0.99	0		Les.19009	Les.2380	0.99	0		Les.1103	Les.11607	-0.99	0.0001		Les.24206	Les.4766	1	0.0028		Les.11994	Les.3588	-0.99	0		Les.13399	Les.6074	1	0
Les.17312	Les.17625	1	0		Les.1819	Les.2985	0.99	0		Les.1654	Les.7145	0.99	0.0001		Les.1660	Les.862	0.99	0		Les.10535	Les.12896	1	0		Les.3319	Les.8791	-0.99	0
Les.2261	Les.4919	1	0		Les.11394	Les.2529	-0.98	0		Les.324	Les.7118	-0.99	0.0001		Les.4465	Les.5616	1	0		Les.14058	Les.1837	1	0		Les.5363	Les.8083	-0.99	0
Les.3696	Les.4097	1	0.0703		Les.1481	Les.8161	1	0		Les.2551	Les.5437	-0.99	0.0001		Les.3660	Les.5621	0.99	0		Les.22705	Les.6093	1	0		Les.11326	Les.375	1	0
Les.3721	Les.5346	-0.98	0		Les.17625	Les.881	1	0		Les.22562	Les.5931	1	0		Les.19566	Les.670	0.99	0		Les.19009	Les.9879	1	0		Les.4072	Les.5054	1	0
Les.3713	Les.5121	1	0		Les.10987	Les.764	1	0		Les.6381	Les.7257	-0.99	0.0001		Les.11870	Les.4627	-0.99	0		Les.15260	Les.4304	1	0		Les.15182	Les.309	1	0
Les.12600	Les.13409	0.99	0		Les.2323	Les.6269	-0.98	0		Les.1733	Les.4344	0.99	0.0001		Les.10884	Les.7449	-0.99	0.0002		Les.10648	Les.22717	1	0		Les.12286	Les.5012	1	0
Les.1008	Les.2060	1	0		Les.16278	Les.22682	1	0		Les.11038	Les.13125	0.99	0.0001		Les.5081	Les.5148	-0.99	0.0001		Les.18491	Les.2004	1	0		Les.10513	Les.200	1	0.0219
Les.1451	Les.23819	1	0		Les.6504	Les.6964	0.99	0		Les.2423	Les.6578	0.99	0		Les.1061	Les.9234	-0.99	0.0001		Les.25218	Les.6620	1	0		Les.20388	Les.6074	1	0
Les.1344	Les.6143	1	0		Les.6436	Les.7973	-0.99	0		Les.2513	Les.5392	0.99	0.0001		Les.7197	Les.9642	1	0		Les.5012	Les.9745	1	0		Les.4291	Les.6436	1	0
Les.2816	Les.2957	-0.98	0		Les.10977	Les.1443	0.99	0		Les.14663	Les.17766	-0.99	0.0001		Les.24753	Les.519	0.99	0.0002		Les.1900	Les.3683	1	0		Les.5012	Les.852	1	0
Les.16927	Les.7633	1	0		Les.15193	Les.8523	1	0		Les.51	Les.906	1	0		Les.12169	Les.14	1	0		Les.22920	Les.681	1	0		Les.23819	Les.25182	1	0
Les.11394	Les.2457	-0.98	0		Les.100	Les.3647	1	0		Les.3515	Les.651	-0.99	0.0001		Les.3215	Les.33	0.99	0.0001		Les.951	Les.960	1	0		Les.14475	Les.6373	1	0
Les.4549	Les.4999	0.99	0		Les.4627	Les.6761	-0.98	0		Les.10122	Les.23353	-1	0		Les.15686	Les.5141	0.99	0.0001		Les.19978	Les.8585	1	0		Les.3281	Les.840	1	0
Les.10923	Les.25718	1	0		Les.3713	Les.5055	1	0		Les.1606	Les.3505	0.99	0.0001		Les.12741	Les.16097	-0.99	0.0001		Les.14122	Les.1851	1	0		Les.11738	Les.3120	1	0
Les.21891	Les.9177	0.99	0		Les.2834	Les.906	1	0		Les.1362	Les.8147	-0.99	0.0001		Les.8925	Les.9137	1	0		Les.15184	Les.4110	1	0		Les.1900	Les.3683	1	0
Les.13758	Les.236	0.99	0		Les.16479	Les.3826	1	0		Les.20295	Les.3128	0.99	0.0001		Les.12126	Les.7155	-1	0		Les.3744	Les.4051	1	0		Les.25561	Les.3702	-1	0
Les.234	Les.9232	1	0		Les.8310	Les.8988	0.99	0		Les.10715	Les.6297	-1	0		Les.5056	Les.5915	1	0.0008		Les.21009	Les.3021	1	0		Les.62	Les.8791	1	0
Les.5692	Les.7361	1	0		Les.2933	Les.4825	0.99	0		Les.3080	Les.421	-0.99	0.0001		Les.1733	Les.4344	0.99	0.0001		Les.19688	Les.3563	-0.99	0		Les.12504	Les.7454	-0.99	0
Les.1072	Les.2539	1	0		Les.1072	Les.22886	1	0		Les.10474	Les.3120	1	0		Les.1528	Les.8551	1	0		Les.5557	Les.6187	1	0		Les.3519	Les.4364	1	0
Les.11565	Les.7849	0.99	0		Les.7674	Les.9061	0.99	0		Les.8925	Les.9511	1	0		Les.11718	Les.1996	-0.99	0.0002		Les.4072	Les.4114	1	0		Les.22717	Les.5416	1	0
Les.1008	Les.2133	1	0		Les.13426	Les.25635	-0.99	0		Les.11667	Les.7482	0.99	0.0001		Les.17062	Les.4983	1	0		Les.18463	Les.3403	-1	0		Les.17750	Les.4097	1	0
Les.2529	Les.9077	0.99	0		Les.2688	Les.781	1	0		Les.3053	Les.3299	0.99	0.0001		Les.1108	Les.3962	0.99	0.0001		Les.1701	Les.5012	1	0		Les.1721	Les.4130	1	0
Les.3413	Les.6620	1	0		Les.18349	Les.25635	-0.98	0		Les.24753	Les.5198	0.99	0.0001		Les.2271	Les.3123	0.99	0		Les.13170	Les.6908	1	0.0025		Les.22920	Les.9132	1	0
Les.2688	Les.7674	0.99	0		Les.19009	Les.2460	0.99	0		Les.13500	Les.13913	0.99	0.0001		Les.14700	Les.16179	-0.99	0.0001		Les.4056	Les.5627	1	0		Les.1701	Les.2029	-1	0
Les.3584	Les.8709	1	0		Les.3696	Les.4222	0.99	0		Les.12219	Les.2368	-0.99	0.0001		Les.2004	Les.8961	1	0		Les.21561	Les.4304	1	0		Les.10923	Les.19569	1	0
Les.17027	Les.6936	0.99	0		Les.14178	Les.3818	1	0		Les.1061	Les.9234	-0.99	0.0001		Les.23083	Les.4065	1	0.064		Les.1208	Les.13190	1	0		Les.2254	Les.4981	1	0
Les.11394	Les.626	-0.98	0		Les.2834	Les.9232	1	0		Les.3177	Les.5115	-0.99	0.0001		Les.12877	Les.3500	-0.99	0		Les.5118	Les.8988	1	0		Les.21561	Les.4304	1	0
Les.10846	Les.5012	0.99	0		Les.4874	Les.6074	0.99	0		Les.12022	Les.12442	-0.99	0.0001		Les.7559	Les.9638	-0.99	0.0001		Les.11244	Les.4705	-0.99	0		Les.4317	Les.6074	1	0
Les.10363	Les.25117	1	0		Les.11934	Les.9750	-0.98	0		Les.13567	Les.14633	1	0		Les.4612	Les.582	-0.99	0		Les.11738	Les.3120	1	0		Les.22700	Les.4953	1	0
Les.2921	Les.7973	-0.98	0		Les.10180	Les.3505	0.99	0		Les.19888	Les.2722	0.99	0.0001		Les.10189	Les.10954	-0.99	0.0001		Les.3693	Les.5935	1	0		Les.11244	Les.4705	-0.99	0
Les.17625	Les.898	1	0		Les.18349	Les.5357	-0.98	0		Les.1910	Les.9622	0.99	0.0001		Les.25281	Les.3260	0.99	0		Les.17792	Les.2832	1	0		Les.3560	Les.5516	1	0
Les.11860	Les.3742	0.99	0		Les.3289	Les.9197	0.99	0		Les.12352	Les.17724	0.99	0.0001		Les.4515	Les.9642	0.99	0.0001		Les.3475	Les.5843	1	0		Les.3701	Les.4304	1	0
Les.2038	Les.7130	1	0		Les.1451	Les.25671	1	0		Les.10621	Les.8599	0.99	0		Les.17234	Les.802	-0.99	0.0001		Les.1224	Les.7083	1	0		Les.4116	Les.4818	1	0
Les.10198	Les.182	0.99	0		Les.20642	Les.23008	-0.98	0		Les.10514	Les.12369	0.99	0.0001		Les.3229	Les.72	-1	0		Les.3519	Les.4317	1	0		Les.10535	Les.10943	1	0
Les.8310	Les.8911	1	0		Les.14284	Les.9969	1	0		Les.19392	Les.6909	-0.99	0.0001		Les.7478	Les.8942	0.99	0.0001		Les.1716	Les.9745	1	0		Les.13667	Les.25633	1	0
Les.19155	Les.5353	-0.98	0		Les.3413	Les.6620	1	0		Les.11301	Les.12957	1	0		Les.10205	Les.643	-0.99	0.0001		Les.1200	Les.23819	1	0		Les.14475	Les.664	1	0
Les.834	Les.9066	0.99	0		Les.1614	Les.2265	-0.98	0		Les.19211	Les.7179	0.99	0.0001		Les.1546	Les.3647	1	0		Les.19978	Les.8686	1	0		Les.3744	Les.412	1	0
Les.7674	Les.88	0.99	0		Les.1212	Les.5569	-0.99	0		Les.1634	Les.5485	-0.99	0		Les.13138	Les.5283	-0.99	0.0001		Les.5363	Les.8422	-0.99	0		Les.6074	Les.8351	1	0
Les.19244	Les.2133	1	0		Les.10976	Les.8805	0.99	0		Les.16243	Les.8829	-0.99	0.0001		Les.1761	Les.22562	-0.99	0.0001		Les.4274	Les.5493	1	0		Les.1208	Les.13322	1	0
Les.14284	Les.9037	0.99	0		Les.5692	Les.764	1	0		Les.10297	Les.951	0.99	0.0001		Les.5589	Les.5923	0.99	0.0001		Les.12025	Les.9649	1	0		Les.3475	Les.5915	1	0
Les.3319	Les.6188	-0.98	0		Les.3460	Les.7130	0.99	0		Les.143	Les.2095	1	0		Les.137	Les.3017	-0.99	0		Les.22920	Les.9132	1	0		Les.19244	Les.22562	1	0
Les.10244	Les.10770	0.99	0		Les.11942	Les.1296	-0.98	0		Les.6711	Les.921	-1	0		Les.1087	Les.17728	-0.99	0.0001		Les.13170	Les.13399	1	0		Les.1122	Les.3728	1	0
Les.12353	Les.2934	1	0		Les.12828	Les.19917	0.99	0		Les.10801	Les.1082	1	0		Les.5022	Les.6588	-0.99	0.0002		Les.13399	Les.6074	1	0		Les.1762	Les.4317	1	0
Les.1443	Les.17733	1	0		Les.3519	Les.654	1	0		Les.4640	Les.8233	-0.99	0.0002		Les.1311	Les.3560	1	0		Les.25182	Les.8802	1	0		Les.269	Les.7454	-1	0
Les.12353	Les.7842	1	0		Les.12353	Les.7353	1	0		Les.13364	Les.5621	0.99	0		Les.143	Les.2095	1	0		Les.4097	Les.5112	1	0		Les.10663	Les.25117	1	0
Les.1818	Les.2095	1	0		Les.19932	Les.626	0.99	0		Les.3498	Les.8228	1	0		Les.22756	Les.5597	1	0		Les.22920	Les.6819	1	0		Les.15577	Les.3479	1	0
Les.4274	Les.4953	1	0		Les.14404	Les.25678	-0.98	0		Les.4596	Les.7564	0.99	0.0001		Les.3641	Les.3884	1	0.0015		Les.10230	Les.5112	1	0		Les.13322	Les.3830	1	0
Les.15708	Les.15892	-0.98	0		Les.3713	Les.5121	1	0		Les.3739	Les.9238	0.99	0.0001		Les.11414	Les.5606	1	0		Les.5343	Les.852	1	0		Les.5263	Les.59	1	0
Les.4806	Les.5536	1	0		Les.1344	Les.6143	1	0		Les.5081	Les.5148	-0.99	0.0001		Les.1431	Les.3532	-0.99	0.0001		Les.13322	Les.3830	1	0		Les.3017	Les.4039	1	0
Les.1627	Les.3694	1	0		Les.4115	Les.852	1	0		Les.4921	Les.6847	0.99	0		Les.6701	Les.9073	-0.99	0		Les.3035	Les.4317	1	0		Les.4549	Les.5343	1	0
Les.13855	Les.5865	0.99	0		Les.1393	Les.3588	-0.98	0		Les.4515	Les.9642	0.99	0.0001		Les.13419	Les.4632	1	0		Les.16945	Les.2061	1	0		Les.1776	Les.58	1	0
Les.19303	Les.4969	0.99	0		Les.11873	Les.4187	-0.99	0		Les.23362	Les.5407	-0.99	0		Les.10569	Les.5792	-0.99	0		Les.3021	Les.4097	1	0		Les.4037	Les.9683	1	0
Les.11277	Les.170	0.99	0		Les.17312	Les.881	1	0		Les.5615	Les.8590	0.99	0.0002		Les.17836	Les.19084	-1	0		Les.1122	Les.3728	1	0		Les.4364	Les.6074	1	0
Les.11081	Les.3725	-0.99	0		Les.2052	Les.4965	-0.98	0		Les.13712	Les.2320	-0.99	0.0001		Les.22802	Les.9090	0.99	0.0002		Les.25218	Les.2832	1	0		Les.25182	Les.951	1	0
Les.17194	Les.5696	0.99	0		Les.4549	Les.4999	0.99	0		Les.24206	Les.4766	1	0.0028		Les.12352	Les.17724	0.99	0.0001		Les.14475	Les.951	1	0		Les.5516	Les.9649	1	0
Les.10846	Les.5032	0.99	0		Les.11255	Les.1944	1	0		Les.2271	Les.8776	0.99	0		Les.7674	Les.7887	-0.99	0.0001		Les.2733	Les.88	1	0		Les.11277	Les.3677	-0.99	0
Les.12884	Les.661	0.99	0		Les.19155	Les.5353	-0.98	0		Les.19392	Les.2011	0.99	0.0001		Les.3494	Les.4328	0.99	0		Les.13399	Les.15929	1	0		Les.10648	Les.8351	1	0
Les.16278	Les.2174	0.99	0		Les.10363	Les.22682	1	0		Les.15378	Les.5779	0.99	0.0001		Les.1148	Les.3615	0.99	0.0001		Les.10923	Les.1776	1	0		Les.3647	Les.88	1	0
Les.25629	Les.96	-0.98	0		Les.8310	Les.9037	0.99	0		Les.1013	Les.5178	0.99	0		Les.4926	Les.58	-0.99	0.0001		Les.7849	Les.9132	1	0		Les.10460	Les.10665	1	0
Les.3696	Les.4115	1	0		Les.10370	Les.3701	0.99	0		Les.11870	Les.4633	-0.99	0.0001		Les.12440	Les.9615	1	0		Les.3281	Les.852	1	0		Les.5120	Les.8585	1	0
Les.17096	Les.840	-1	0		Les.11394	Les.626	-0.98	0		Les.1847	Les.5418	0.99	0.0001		Les.311	Les.4978	-0.99	0.0001		Les.2922	Les.3286	1	0		Les.14058	Les.1837	1	0
Les.2782	Les.7130	1	0		Les.1580	Les.3237	0.99	0		Les.1581	Les.2487	0.99	0.0002		Les.21075	Les.23305	-0.99	0.0001		Les.10976	Les.20019	1	0		Les.3021	Les.4097	1	0
Les.3397	Les.3519	1	0		Les.1296	Les.78	0.99	0		Les.24057	Les.5460	-0.99	0.0001		Les.25716	Les.3378	-0.99	0.0001		Les.4364	Les.5416	1	0		Les.12286	Les.5112	1	0
Les.135	Les.7916	-0.98	0		Les.22651	Les.4473	1	0		Les.15699	Les.3750	-0.99	0		Les.17676	Les.2433	1	0		Les.5120	Les.8585	1	0		Les.10976	Les.2060	1	0
Les.10923	Les.2696	1	0		Les.1481	Les.8264	1	0		Les.5742	Les.6861	0.99	0.0002		Les.19068	Les.7332	0.99	0.0002		Les.1701	Les.20388	1	0		Les.20037	Les.4039	1	0
Les.19303	Les.9610	-0.98	0		Les.10244	Les.11255	0.99	0		Les.20295	Les.5591	-0.99	0.0001		Les.12130	Les.8161	1	0		Les.1650	Les.8498	1	0		Les.4072	Les.5118	1	0
Les.11911	Les.5692	1	0		Les.13281	Les.3274	-0.98	0		Les.1172	Les.2861	-1	0		Les.1172	Les.2861	-1	0		Les.62	Les.9139	-0.99	0		Les.22705	Les.6093	1	0
Les.13330	Les.9551	1	0		Les.1225	Les.3460	0.99	0		Les.1290	Les.3680	0.99	0		Les.212	Les.5008	-0.99	0.0001		Les.3177	Les.3186	1	0		Les.4116	Les.4952	1	0
Les.11860	Les.6761	-0.98	0		Les.10846	Les.5012	0.99	0		Les.12130	Les.8161	1	0		Les.8925	Les.93	0.99	0.0001		Les.351	Les.7608	1	0		Les.15363	Les.17270	1	0
Les.4874	Les.5055	1	0		Les.17270	Les.861	1	0		Les.1432	Les.18266	-0.99	0.0001		Les.3709	Les.480	-0.99	0.0001		Les.12168	Les.369	-0.99	0		Les.103	Les.4050	1	0
Les.23586	Les.661	-1	0		Les.2061	Les.9879	1	0		Les.3494	Les.4465	1	0		Les.11725	Les.5601	0.99	0.0001		Les.4072	Les.4126	1	0		Les.5343	Les.8439	1	0
Les.19966	Les.3505	0.99	0		Les.17625	Les.898	1	0		Les.11405	Les.2031	-0.99	0.0001		Les.10349	Les.19532	-0.99	0.0001		Les.14475	Les.960	1	0		Les.13170	Les.6908	1	0.0025
Les.11439	Les.5107	-0.99	0		Les.22717	Les.9551	0.99	0		Les.1546	Les.3693	1	0		Les.11740	Les.22700	-0.99	0		Les.4116	Les.4130	1	0		Les.14284	Les.4110	1	0
Les.17312	Les.860	1	0		Les.2457	Les.4485	-0.98	0		Les.2358	Les.687	0.99	0.0001		Les.15260	Les.25619	0.99	0.0001		Les.10987	Les.4110	1	0		Les.18491	Les.2106	1	0
Les.1072	Les.25633	1	0		Les.17027	Les.6936	0.99	0		Les.11518	Les.3079	-0.99	0		Les.2722	Les.33	0.99	0.0001		Les.1185	Les.25248	1	0		Les.13093	Les.3021	1	0
Les.4299	Les.64	1	0		Les.4867	Les.6871	-0.98	0		Les.5120	Les.7197	-0.99	0.0001		Les.25716	Les.474	0.99	0.0001		Les.23108	Les.6436	1	0		Les.351	Les.677	1	0
Les.4874	Les.6074	0.99	0		Les.1072	Les.25117	1	0		Les.2271	Les.3123	0.99	0		Les.10179	Les.1723	0.99	0.0001		Les.2254	Les.4981	1	0		Les.4042	Les.5054	1	0
Les.1225	Les.3509	1	0		Les.1818	Les.2095	1	0		Les.12540	Les.5722	-0.99	0.0001		Les.19211	Les.7179	0.99	0.0001		Les.10648	Les.12341	1	0		Les.2021	Les.21612	1	0
Les.17027	Les.6964	1	0		Les.16479	Les.386	1	0		Les.13484	Les.9172	-0.99	0.0001		Les.1541	Les.7197	1	0		Les.4291	Les.6761	-0.99	0		Les.14475	Les.7724	1	0
Les.15184	Les.3460	0.99	0		Les.200	Les.3983	0.99	0		Les.4399	Les.4633	0.99	0.0001		Les.25634	Les.4627	0.99	0.0001		Les.1701	Les.5112	1	0		Les.3693	Les.5764	1	0
Les.10164	Les.1183	0.99	0		Les.4089	Les.5728	0.99	0		Les.4612	Les.582	-0.99	0		Les.24351	Les.3548	0.99	0.0001		Les.103	Les.4050	1	0		Les.12025	Les.9132	1	0
Les.12882	Les.1819	-0.98	0		Les.13259	Les.1776	1	0		Les.4957	Les.76	-0.99	0.0001		Les.2030	Les.2320	0.99	0.0001		Les.2529	Les.3319	-0.99	0		Les.6074	Les.840	1	0
Les.1453	Les.2261	-1	0		Les.10923	Les.2733	1	0		Les.17234	Les.802	-0.99	0.0001		Les.19128	Les.3327	0.99	0.0001		Les.10535	Les.13190	1	0		Les.1716	Les.9745	1	0
Les.12842	Les.24330	-0.98	0		Les.2782	Les.7130	1	0		Les.1798	Les.3647	0.99	0.0001		Les.1781	Les.7892	-0.99	0.0001		Les.5343	Les.8585	1	0		Les.4364	Les.677	1	0
Les.17116	Les.4969	-0.98	0		Les.12884	Les.661	0.99	0		Les.1675	Les.5712	-0.99	0.0002		Les.19392	Les.2002	-0.99	0.0001		Les.13170	Les.8686	1	0		Les.1200	Les.13667	1	0
Les.10987	Les.764	1	0		Les.19303	Les.9610	-0.98	0		Les.4465	Les.5616	1	0		Les.11040	Les.1485	-0.99	0.0001		Les.4381	Les.9500	-0.99	0		Les.22700	Les.5012	1	0
Les.236	Les.4485	0.99	0		Les.1481	Les.8961	1	0		Les.14202	Les.8382	-1	0		Les.4399	Les.4633	0.99	0.0001		Les.3744	Les.4116	1	0		Les.10230	Les.1429	1	0.0003
Les.2933	Les.4825	0.99	0		Les.11016	Les.20402	-0.98	0		Les.22427	Les.9172	0.99	0.0001		Les.12472	Les.16218	1	0		Les.23453	Les.3730	1	0		Les.18349	Les.3152	-0.99	0
Les.2688	Les.781	1	0		Les.1627	Les.3694	1	0		Les.2123	Les.4399	0.99	0.0001		Les.14644	Les.6954	1	0		Les.12837	Les.7278	-0.99	0		Les.1701	Les.5120	1	0
Les.12444	Les.5054	1	0		Les.2921	Les.7973	-0.98	0		Les.2177	Les.5393	0.99	0.0001		Les.19155	Les.8243	-0.99	0.0001		Les.25182	Les.8988	1	0		Les.15929	Les.3730	1	0
Les.14284	Les.9066	0.99	0		Les.2933	Les.4867	0.99	0		Les.4617	Les.5783	-0.99	0		Les.19892	Les.4296	0.99	0.0001		Les.6819	Les.7042	1	0		Les.1185	Les.25248	1	0
Les.182	Les.8684	-0.99	0		Les.1714	Les.687	1	0		Les.7197	Les.9642	1	0		Les.12803	Les.9084	0.99	0		Les.22700	Les.5112	1	0		Les.3186	Les.9745	1	0
Les.4274	Les.4988	1	0		Les.10347	Les.7042	-0.98	0		Les.22802	Les.9090	0.99	0.0002		Les.2583	Les.5743	0.99	0.0001		Les.270	Les.4957	-0.99	0		Les.10987	Les.4110	1	0
Les.19932	Les.626	0.99	0		Les.1443	Les.17792	1	0		Les.10464	Les.1185	1	0		Les.4617	Les.5783	-0.99	0		Les.3273	Les.351	1	0		Les.3035	Les.3730	1	0
Les.19244	Les.2170	1	0		Les.1453	Les.22493	-1	0		Les.11546	Les.22802	-0.99	0.0001		Les.10726	Les.11495	0.99	0.0001		Les.4549	Les.5343	1	0		Les.4953	Les.6074	1	0
Les.2831	Les.6871	-0.98	0		Les.489	Les.8768	0.99	0		Les.4061	Les.8457	0.99	0		Les.4973	Les.5831	-0.99	0.0001		Les.4042	Les.5121	1	0		Les.10230	Les.5112	1	0
Les.2919	Les.2995	-0.98	0		Les.17116	Les.4969	-0.98	0		Les.14681	Les.3380	1	0		Les.25311	Les.9951	-0.99	0.0001		Les.6074	Les.8439	1	0		Les.12286	Les.5120	1	0
Les.14178	Les.3959	1	0		Les.1164	Les.3122	-0.98	0		Les.11646	Les.13313	0.99	0.0001		Les.10247	Les.6470	-0.99	0.0002		Les.17792	Les.3458	1	0		Les.13399	Les.677	1	0
Les.3460	Les.7130	0.99	0		Les.17027	Les.6964	1	0		Les.3509	Les.5383	0.99	0.0001		Les.11310	Les.8172	0.99	0.0002		Les.1224	Les.1857	1	0		Les.19978	Les.3281	1	0
Les.10294	Les.270	-0.98	0		Les.12504	Les.127	-0.98	0		Les.19155	Les.8243	-0.99	0.0001		Les.17679	Les.5783	0.99	0.0001		Les.18349	Les.3152	-0.99	0		Les.11738	Les.3411	1	0
Les.4299	Les.654	1	0		Les.236	Les.4485	0.99	0		Les.137	Les.3017	-0.99	0		Les.1020	Les.2949	-0.99	0.0001		Les.1224	Les.719	1	0		Les.10923	Les.19950	1	0
Les.10244	Les.11102	0.99	0		Les.1013	Les.10995	-0.98	0		Les.1290	Les.8161	1	0		Les.3569	Les.7489	-0.99	0.0001		Les.3177	Les.677	1	0		Les.13399	Les.15929	1	0
Les.1008	Les.2170	1	0		Les.234	Les.898	1	0		Les.25121	Les.9120	1	0		Les.20721	Les.651	-0.99	0.0001		Les.12341	Les.89	1	0		Les.1900	Les.3693	1	0
Les.15193	Les.8523	1	0		Les.19089	Les.2959	0.99	0		Les.2595	Les.4344	0.99	0.0002		Les.12960	Les.15384	-0.99	0.0001		Les.3479	Les.7842	1	0		Les.5012	Les.8585	1	0
Les.10902	Les.4808	-0.98	0		Les.834	Les.9969	1	0		Les.3569	Les.494	-0.99	0.0001		Les.13043	Les.1542	-0.99	0.0001		Les.3523	Les.8709	1	0		Les.4274	Les.5493	1	0
Les.681	Les.8547	1	0		Les.15193	Les.88	1	0		Les.13064	Les.4554	-0.99	0		Les.12327	Les.463	-0.99	0.0001		Les.1900	Les.3693	1	0		Les.3281	Les.8439	1	0
Les.10588	Les.874	1	0		Les.3186	Les.3703	0.99	0		Les.2722	Les.33	0.99	0.0001		Les.1802	Les.344	0.99	0.0001		Les.19284	Les.309	1	0		Les.4920	Les.6761	-0.99	0
Les.1245	Les.22493	1	0		Les.2919	Les.2995	-0.98	0		Les.15686	Les.5141	0.99	0.0001		Les.20791	Les.2311	0.99	0		Les.22705	Les.8120	1	0		Les.20388	Les.8585	1	0
Les.3186	Les.3703	0.99	0		Les.4299	Les.64	1	0		Les.4503	Les.5824	-0.99	0.0001		Les.1307	Les.4530	-0.99	0.0001		Les.13259	Les.585	1	0		Les.14475	Les.7742	1	0
Les.12828	Les.19917	0.99	0		Les.3413	Les.6781	1	0		Les.3641	Les.3884	1	0.0015		Les.11156	Les.2861	1	0		Les.1258	Les.12910	-0.99	0		Les.10513	Les.20019	1	0
Les.3413	Les.6781	1	0		Les.10204	Les.3730	0.99	0		Les.13240	Les.8397	0.99	0.0002		Les.10764	Les.7843	-0.99	0.0001		Les.19244	Les.22908	1	0		Les.10648	Les.840	1	0
Les.10204	Les.3696	1	0		Les.19244	Les.25117	1	0		Les.1857	Les.5513	0.99	0.0001		Les.4953	Les.5471	-0.99	0.0002		Les.4072	Les.5054	1	0		Les.2733	Les.89	1	0
Les.22651	Les.4473	1	0		Les.15363	Les.16037	1	0		Les.16557	Les.280	0.99	0.0001		Les.5824	Les.6555	-0.99	0		Les.5995	Les.9402	1	0		Les.14284	Les.4170	1	0
Les.17096	Les.848	-1	0		Les.19471	Les.5494	0.99	0		Les.6913	Les.9610	-0.99	0.0001		Les.3749	Les.6555	0.99	0.0001		Les.11738	Les.3411	1	0		Les.2733	Les.3732	1	0
Les.2457	Les.4485	-0.98	0		Les.3563	Les.5995	-0.98	0		Les.611	Les.8808	-0.99	0		Les.24753	Les.5198	0.99	0.0001		Les.7849	Les.9649	1	0		Les.1857	Les.3560	1	0
Les.8310	Les.8988	0.99	0		Les.3460	Les.7344	0.99	0		Les.1087	Les.5518	-0.99	0.0001		Les.11518	Les.3083	0.99	0.0001		Les.6074	Les.852	1	0		Les.12341	Les.89	1	0
Les.1231	Les.3826	1	0		Les.12353	Les.2934	1	0		Les.19566	Les.670	0.99	0		Les.10571	Les.15378	-1	0		Les.18491	Les.2106	1	0		Les.25182	Les.960	1	0
Les.10976	Les.861	1	0		Les.19115	Les.96	0.99	0		Les.16036	Les.19150	0.99	0.0001		Les.3026	Les.5292	-0.99	0.0001		Les.2068	Les.6620	1	0		Les.10976	Les.2068	1	0
Les.15761	Les.3615	-0.98	0		Les.10198	Les.6396	0.99	0		Les.10726	Les.11495	0.99	0.0001		Les.4847	Les.6188	-0.99	0.0001		Les.11346	Les.17709	-0.99	0		Les.3035	Les.3732	1	0
Les.22717	Les.9551	0.99	0		Les.100	Les.3665	1	0		Les.5589	Les.5923	0.99	0.0001		Les.5127	Les.9173	0.99	0.0001		Les.17792	Les.3459	1	0		Les.18463	Les.4709	1	0
Les.3703	Les.9729	0.99	0		Les.3397	Les.3519	1	0		Les.24753	Les.7482	-0.99	0.0001		Les.3498	Les.4043	1	0		Les.5118	Les.951	1	0		Les.200	Les.20019	1	0
Les.22650	Les.8287	-0.98	0		Les.13514	Les.9811	0.99	0		Les.5948	Les.8520	0.99	0.0001		Les.5292	Les.8896	-0.99	0.0001		Les.13188	Les.6554	-0.99	0		Les.21023	Les.4981	1	0
Les.1481	Les.8161	1	0		Les.1245	Les.22651	1	0		Les.10552	Les.5152	1	0		Les.5386	Les.743	-0.99	0.0002		Les.2733	Les.3732	1	0		Les.5557	Les.6373	1	0
Les.10363	Les.2539	1	0		Les.15761	Les.3615	-0.98	0		Les.311	Les.4978	-0.99	0.0001		Les.15771	Les.4447	-0.99	0.0001		Les.15577	Les.351	1	0		Les.3273	Les.351	1	0
Les.10170	Les.1757	1	0		Les.5419	Les.5628	-0.99	0		Les.10179	Les.80	-1	0		Les.15	Les.17688	0.99	0.0001		Les.16613	Les.2029	-1	0		Les.21335	Les.2832	1	0
Les.13064	Les.7402	-0.98	0		Les.17733	Les.5715	1	0		Les.11156	Les.2861	1	0		Les.11667	Les.13319	-0.99	0.0001		Les.23293	Les.5516	1	0		Les.10663	Les.25188	1	0
Les.2213	Les.8997	-0.99	0		Les.1429	Les.5054	1	0		Les.10621	Les.5367	-0.99	0.0001		Les.3498	Les.8228	1	0		Les.14284	Les.4981	1	0		Les.23453	Les.3730	1	0
Les.11331	Les.14086	0.99	0		Les.1443	Les.3397	1	0		Les.12291	Les.1789	0.99	0.0002		Les.5765	Les.8104	-1	0		Les.4317	Les.6074	1	0		Les.2922	Les.3286	1	0
Les.5692	Les.764	1	0		Les.4299	Les.654	1	0		Les.3058	Les.3451	0.99	0.0001		Les.10763	Les.3058	-0.99	0.0001		Les.13667	Les.25675	1	0		Les.4364	Les.6908	1	0.0029
Les.1296	Les.78	0.99	0		Les.17625	Les.906	1	0		Les.12116	Les.19468	-0.99	0		Les.2271	Les.8776	0.99	0		Les.266	Les.3563	-0.99	0		Les.3519	Les.438	1	0
Les.200	Les.3983	0.99	0		Les.11134	Les.17635	0.99	0		Les.4056	Les.4116	1	0		Les.3509	Les.5383	0.99	0.0001		Les.21224	Les.3676	1	0		Les.2121	Les.5510	-0.99	0
Les.5419	Les.5628	-0.99	0		Les.12600	Les.13409	0.99	0		Les.13319	Les.5839	-0.99	0		Les.13638	Les.6918	0.99	0.0001		Les.4274	Les.5689	1	0		Les.12974	Les.1349	-0.99	0
Les.17312	Les.863	1	0		Les.1818	Les.21023	1	0		Les.11405	Les.20367	-0.99	0.0001		Les.20961	Les.3756	0.99	0		Les.20295	Les.5689	1	0		Les.12367	Les.1967	1	0
Les.12286	Les.23108	0.99	0		Les.19932	Les.3702	0.99	0		Les.25634	Les.4627	0.99	0.0001		Les.141	Les.14585	-0.99	0.0001		Les.14218	Les.4522	1	0		Les.1200	Les.14475	1	0
Les.1443	Les.17792	1	0		Les.1481	Les.9195	1	0		Les.11667	Les.13319	-0.99	0.0001		Les.14592	Les.7715	1	0		Les.212	Les.2938	-0.99	0		Les.1762	Les.4364	1	0
Les.13514	Les.9811	0.99	0		Les.4919	Les.5091	0.99	0		Les.76	Les.7850	1	0		Les.6355	Les.8804	-0.99	0.0002		Les.11002	Les.4549	1	0		Les.16945	Les.22705	1	0
Les.3826	Les.945	-0.99	0		Les.10363	Les.22886	1	0		Les.10189	Les.10954	-0.99	0.0001		Les.3719	Les.6964	-0.99	0.0002		Les.200	Les.21224	1	0.0633		Les.266	Les.3563	-0.99	0
Les.1379	Les.1443	1	0		Les.182	Les.8684	-0.99	0		Les.1847	Les.5419	1	0		Les.13381	Les.5467	1	0		Les.10943	Les.12367	1	0		Les.13667	Les.25675	1	0
Les.11134	Les.17635	0.99	0		Les.14	Les.5715	1	0		Les.11601	Les.5179	-0.99	0.0001		Les.1420	Les.4519	0.99	0.0001		Les.3830	Les.8230	1	0		Les.17792	Les.25218	1	0
Les.3289	Les.9197	0.99	0		Les.10846	Les.5032	0.99	0		Les.19240	Les.2055	-1	0		Les.24057	Les.5460	-0.99	0.0001		Les.234	Les.8382	1	0		Les.4116	Les.5006	1	0
Les.12660	Les.5494	-0.99	0		Les.14810	Les.4808	0.99	0		Les.248	Les.8243	0.99	0		Les.1091	Les.4931	1	0		Les.12974	Les.13400	-1	0		Les.951	Les.960	1	0
Les.10977	Les.1453	-0.99	0		Les.3563	Les.96	-0.99	0		Les.10415	Les.19353	-0.99	0.0001		Les.143	Les.210	0.99	0		Les.4116	Les.4132	1	0.0581		Les.2529	Les.3319	-0.99	0
Les.17312	Les.1776	1	0		Les.1929	Les.9807	0.99	0		Les.21075	Les.23305	-0.99	0.0001		Les.21075	Les.23323	0.99	0		Les.4808	Les.9722	-0.99	0		Les.1721	Les.4132	1	0.058
Les.10347	Les.7042	-0.98	0		Les.19950	Les.3959	1	0		Les.1781	Les.7892	-0.99	0.0001		Les.25633	Les.416	1	0		Les.3693	Les.6258	1	0		Les.5263	Les.6074	1	0
Les.7674	Les.9061	0.99	0		Les.17670	Les.19569	0.99	0		Les.6824	Les.7019	0.99	0		Les.23323	Les.7482	0.99	0		Les.1604	Les.5630	1	0		Les.11244	Les.1606	1	0
Les.10204	Les.3701	1	0		Les.4274	Les.4919	1	0.0448		Les.12400	Les.4973	-0.99	0.0002		Les.13088	Les.4512	0.99	0.0001		Les.13170	Les.1429	1	0.0003		Les.4808	Les.9722	-0.99	0
Les.1627	Les.385	1	0		Les.214	Les.7019	0.99	0		Les.24206	Les.4948	1	0.0027		Les.10760	Les.1659	0.99	0		Les.1200	Les.25182	1	0		Les.3560	Les.9649	1	0
Les.13093	Les.1443	1	0		Les.13436	Les.5458	-0.99	0		Les.19336	Les.9987	0.99	0.0001		Les.24206	Les.4948	1	0.0027		Les.10648	Les.7608	1	0		Les.3397	Les.5494	1	0
Les.12226	Les.5630	0.99	0		Les.22493	Les.687	1	0		Les.4596	Les.7567	0.99	0		Les.10326	Les.2553	-1	0		Les.5363	Les.8440	-0.99	0		Les.11002	Les.4549	1	0
Les.1123	Les.19009	0.99	0		Les.12286	Les.21908	1	0.0072		Les.23083	Les.4065	1	0.064		Les.2508	Les.4770	-0.99	0.0002		Les.12367	Les.1967	1	0		Les.3647	Les.89	1	0
Les.22717	Les.8356	1	0		Les.62	Les.6447	-0.98	0		Les.11117	Les.5657	-1	0		Les.64	Les.9642	-0.99	0.0002		Les.3475	Les.5915	1	0		Les.15929	Les.3732	1	0
Les.13447	Les.3039	0.99	0		Les.14178	Les.3827	1	0		Les.19972	Les.7286	-0.99	0.0001		Les.2123	Les.4399	0.99	0.0001		Les.1498	Les.564	-0.99	0		Les.4549	Les.5365	1	0
Les.1013	Les.10995	-0.98	0		Les.10987	Les.7742	1	0		Les.1798	Les.3677	0.99	0.0001		Les.11115	Les.4050	0.99	0.0002		Les.13399	Les.677	1	0		Les.2029	Les.4549	-1	0
Les.2933	Les.4867	0.99	0		Les.21036	Les.5107	-0.98	0		Les.22427	Les.5214	-0.99	0.0001		Les.18075	Les.4528	1	0.0044		Les.1606	Les.19917	1	0		Les.3680	Les.3884	1	0
Les.13281	Les.3274	-0.98	0		Les.19009	Les.2847	0.99	0		Les.16424	Les.2380	1	0		Les.11040	Les.14889	-0.99	0.0001		Les.12504	Les.7454	-0.99	0		Les.15577	Les.351	1	0
Les.4007	Les.4995	0.99	0		Les.3413	Les.7224	1	0		Les.23280	Les.5866	0.99	0.0001		Les.14036	Les.8720	-0.99	0.0002		Les.1650	Les.8911	1	0		Les.14058	Les.1900	1	0
Les.2213	Les.3750	-0.98	0		Les.10170	Les.1757	1	0		Les.12277	Les.5052	1	0		Les.1041	Les.3721	0.99	0.0001		Les.25182	Les.951	1	0		Les.3744	Les.4130	1	0
Les.5996	Les.9615	0.99	0		Les.5185	Les.5426	-0.98	0		Les.143	Les.210	0.99	0		Les.19532	Les.3128	1	0		Les.10984	Les.564	-0.99	0		Les.10476	Les.19086	-0.99	0
Les.17625	Les.906	1	0		Les.10198	Les.182	0.99	0		Les.5022	Les.6588	-0.99	0.0002		Les.2004	Les.9061	1	0		Les.3281	Les.8585	1	0		Les.11565	Les.3303	1	0
Les.11873	Les.4187	-0.99	0		Les.2296	Les.7002	-0.98	0		Les.3515	Les.4978	-1	0		Les.1857	Les.5513	0.99	0.0001		Les.3647	Les.88	1	0		Les.16613	Les.20388	1	0
Les.10984	Les.3274	0.99	0		Les.10923	Les.2782	1	0		Les.7478	Les.8942	0.99	0.0001		Les.10764	Les.23362	1	0		Les.23330	Les.353	-0.99	0		Les.12025	Les.9649	1	0
Les.2460	Les.585	1	0		Les.2438	Les.2543	0.99	0		Les.13043	Les.1542	-0.99	0.0001		Les.1581	Les.2487	0.99	0.0002		Les.14058	Les.1900	1	0		Les.19978	Les.852	1	0
Les.3563	Les.5995	-0.98	0		Les.25718	Les.7633	1	0		Les.10948	Les.1541	-0.99	0.0001		Les.16912	Les.7143	0.99	0.0001		Les.200	Les.21335	1	0.022		Les.1857	Les.21023	1	0
Les.1072	Les.2902	1	0		Les.200	Les.4097	0.99	0		Les.16900	Les.4258	0.99	0.0001		Les.10205	Les.22651	-0.99	0		Les.1208	Les.13322	1	0		Les.1344	Les.3682	1	0
Les.1818	Les.21023	1	0		Les.3696	Les.4299	1	0		Les.11115	Les.4043	1	0		Les.3101	Les.5783	0.99	0.0001		Les.13259	Les.5850	1	0		Les.5012	Les.8686	1	0
Les.8310	Les.9037	0.99	0		Les.11860	Les.6837	-0.98	0		Les.13115	Les.2449	0.99	0		Les.1546	Les.3677	1	0		Les.6523	Les.7935	-0.99	0		Les.3458	Les.4981	1	0
Les.19471	Les.5494	0.99	0		Les.4473	Les.64	1	0		Les.13468	Les.5280	-0.99	0.0001		Les.12199	Les.4647	0.99	0.0001		Les.15184	Les.4170	1	0		Les.12501	Les.13163	-0.99	0
Les.3696	Les.4222	0.99	0		Les.16278	Les.22886	1	0		Les.5824	Les.6555	-0.99	0		Les.11117	Les.5697	0.99	0.0001		Les.3319	Les.8791	-0.99	0		Les.23293	Les.4981	1	0
Les.1453	Les.22651	-1	0		Les.15193	Les.9061	1	0		Les.1660	Les.862	0.99	0		Les.3494	Les.4364	1	0		Les.21023	Les.21224	1	0		Les.3818	Les.4110	1	0
Les.1225	Les.351	1	0		Les.1123	Les.17270	1	0		Les.2949	Les.5740	0.99	0.0001		Les.10078	Les.1082	1	0		Les.1344	Les.3682	1	0		Les.10984	Les.564	-0.99	0
Les.13436	Les.5458	-0.99	0		Les.12882	Les.1819	-0.98	0		Les.1819	Les.5815	-0.99	0		Les.1091	Les.20721	-0.99	0		Les.4549	Les.5365	1	0		Les.200	Les.2060	1	0.0342
Les.214	Les.7019	0.99	0		Les.1231	Les.3826	1	0		Les.10828	Les.2030	0.99	0		Les.19532	Les.4753	-0.99	0		Les.1701	Les.5120	1	0		Les.22705	Les.8120	1	0
Les.10846	Les.5493	1	0		Les.3110	Les.564	-0.98	0		Les.5056	Les.5915	1	0.0008		Les.12957	Les.19659	1	0		Les.12341	Les.25188	1	0		Les.1208	Les.13349	1	0
Les.4806	Les.5675	1	0		Les.10621	Les.3006	0.99	0		Les.3679	Les.5668	-0.99	0.0002		Les.1323	Les.4826	0.99	0.0001		Les.6819	Les.7083	1	0		Les.21009	Les.3035	1	0
Les.11912	Les.5223	-0.98	0		Les.2290	Les.8804	-0.98	0		Les.64	Les.9642	-0.99	0.0002		Les.20929	Les.5756	0.99	0		Les.10976	Les.2060	1	0		Les.16587	Les.5160	-0.99	0
Les.11911	Les.6074	0.99	0		Les.6936	Les.6964	1	0		Les.10655	Les.8998	-0.99	0		Les.611	Les.8808	-0.99	0		Les.10987	Les.4170	1	0		Les.20388	Les.8686	1	0
Les.22904	Les.5930	-0.98	0		Les.4621	Les.9472	-0.98	0		Les.17676	Les.2433	1	0		Les.2949	Les.5740	0.99	0.0001		Les.5263	Les.6908	1	0		Les.1200	Les.15182	1	0
Les.19966	Les.3818	1	0		Les.1072	Les.2539	1	0		Les.3039	Les.795	0.99	0.0001		Les.14477	Les.3057	-0.99	0.0002		Les.4072	Les.5118	1	0		Les.1701	Les.20388	1	0
Les.14284	Les.9969	1	0		Les.1627	Les.385	1	0		Les.11605	Les.12913	-0.99	0.0002		Les.4056	Les.4116	1	0		Les.19978	Les.3479	1	0		Les.25540	Les.2733	1	0
Les.19950	Les.3959	1	0		Les.15761	Les.3662	-0.98	0		Les.12126	Les.7155	-1	0		Les.11038	Les.13125	0.99	0.0001		Les.10535	Les.13322	1	0		Les.4549	Les.5416	1	0
Les.1481	Les.8264	1	0		Les.2782	Les.7344	1	0		Les.2922	Les.816	-0.99	0		Les.1842	Les.2581	0.99	0.0001		Les.19284	Les.3464	1	0		Les.1498	Les.564	-0.99	0
Les.19009	Les.2847	0.99	0		Les.2014	Les.206	0.99	0		Les.11933	Les.13093	0.99	0.0001		Les.3820	Les.9177	1	0		Les.1762	Les.4549	1	0		Les.1762	Les.438	1	0
Les.19244	Les.2174	0.99	0		Les.10976	Les.887	0.99	0		Les.2004	Les.9061	1	0		Les.12605	Les.25619	-0.99	0.0001		Les.21009	Les.3035	1	0		Les.19284	Les.3464	1	0
Les.1429	Les.5054	1	0		Les.234	Les.906	1	0		Les.212	Les.5008	-0.99	0.0001		Les.17836	Les.7468	1	0		Les.1857	Les.21023	1	0		Les.74	Les.744	1	0
Les.834	Les.9969	1	0		Les.1061	Les.3983	1	0		Les.21075	Les.23323	0.99	0		Les.22427	Les.5214	-0.99	0.0001		Les.20019	Les.9649	1	0		Les.3680	Les.3989	1	0
Les.13259	Les.17625	1	0		Les.13050	Les.4083	-0.98	0		Les.4962	Les.8599	0.99	0.0002		Les.1584	Les.7489	-0.99	0.0001		Les.2733	Les.89	1	0		Les.2832	Les.5516	1	0
Les.3981	Les.7489	-0.99	0		Les.1379	Les.1443	1	0		Les.20721	Les.651	-0.99	0.0001		Les.4795	Les.5992	0.99	0.0001		Les.8439	Les.852	1	0		Les.1349	Les.6761	-0.99	0
Les.3519	Les.654	1	0		Les.1008	Les.2060	1	0		Les.5591	Les.8661	-0.99	0.0002		Les.4837	Les.5502	-0.99	0		Les.1224	Les.7213	1	0.0672		Les.1122	Les.398	1	0
Les.13093	Les.5715	1	0		Les.10902	Les.4808	-0.98	0		Les.4592	Les.6291	1	0		Les.1397	Les.3419	-0.99	0.0001		Les.15929	Les.3730	1	0		Les.10648	Les.8439	1	0
Les.13945	Les.5848	-0.99	0		Les.20322	Les.4563	0.99	0		Les.4847	Les.6188	-0.99	0.0001		Les.11267	Les.761	0.99	0.0001		Les.270	Les.5229	-0.99	0		Les.3693	Les.5935	1	0
Les.21036	Les.5107	-0.98	0		Les.13093	Les.14058	0.99	0		Les.257	Les.8997	-0.99	0		Les.10874	Les.19985	-0.99	0.0002		Les.3150	Les.5005	-0.99	0		Les.3475	Les.8498	1	0
Les.12249	Les.5995	-0.98	0		Les.17096	Les.840	-1	0		Les.3215	Les.33	0.99	0.0001		Les.10189	Les.10975	-0.99	0.0001		Les.10665	Les.15363	1	0		Les.3035	Les.3756	1	0
Les.18075	Les.2985	-0.98	0		Les.5692	Les.7742	1	0		Les.12508	Les.2782	1	0		Les.1923	Les.3286	-0.99	0		Les.25540	Les.2733	1	0		Les.20037	Les.4071	1	0
Les.25718	Les.7633	1	0		Les.10204	Les.3741	1	0		Les.127	Les.298	0.99	0.0001		Les.1381	Les.8148	0.99	0.0001		Les.21335	Les.3458	1	0		Les.11079	Les.20402	1	0
Les.15193	Les.88	1	0		Les.1818	Les.4097	1	0		Les.12369	Les.13855	0.99	0.0001		Les.12508	Les.2782	1	0		Les.22700	Les.5120	1	0		Les.17792	Les.25248	1	0
Les.489	Les.8768	0.99	0		Les.12244	Les.19009	0.99	0		Les.13419	Les.4632	1	0		Les.2652	Les.4340	0.99	0.0001		Les.1122	Les.398	1	0		Les.1224	Les.19244	1	0
Les.17096	Les.8709	-1	0		Les.10976	Les.13434	1	0		Les.1356	Les.4733	-0.99	0.0001		Les.12201	Les.4290	1	0		Les.1349	Les.6761	-0.99	0		Les.6074	Les.852	1	0
Les.18349	Les.270	0.99	0		Les.1481	Les.951	1	0		Les.4948	Les.593	1	0		Les.14948	Les.1584	0.99	0		Les.3647	Les.89	1	0		Les.22920	Les.9649	1	0
Les.22493	Les.687	1	0		Les.22651	Les.4522	0.99	0		Les.3024	Les.9969	1	0		Les.3080	Les.421	-0.99	0.0001		Les.5118	Les.960	1	0		Les.12286	Les.5263	1	0
Les.17670	Les.19569	0.99	0		Les.20814	Les.6487	0.99	0		Les.14644	Les.6954	1	0		Les.1790	Les.5001	-0.99	0.0001		Les.3519	Les.4364	1	0		Les.13400	Les.4291	1	0
Les.21206	Les.3225	-0.98	0		Les.5996	Les.9615	0.99	0		Les.11518	Les.3083	0.99	0.0001		Les.1356	Les.4733	-0.99	0.0001		Les.10976	Les.2068	1	0		Les.2283	Les.5625	-0.99	0
Les.4299	Les.687	1	0		Les.8310	Les.9066	0.99	0		Les.13043	Les.3011	0.99	0.0001		Les.5343	Les.7920	-0.99	0.0001		Les.3186	Les.9745	1	0		Les.21224	Les.3560	1	0
Les.10621	Les.3006	0.99	0		Les.12353	Les.7633	1	0		Les.11428	Les.5014	-0.99	0.0001		Les.1154	Les.16568	1	0		Les.799	Les.8684	-0.99	0		Les.4116	Les.5429	1	0
Les.1238	Les.5470	-0.98	0		Les.16479	Les.42	1	0		Les.11021	Les.3050	-0.99	0.0001		Les.14202	Les.8382	-1	0		Les.200	Les.2248	1	0.0286		Les.4291	Les.6761	-0.99	0
Les.16479	Les.3713	1	0		Les.13855	Les.5865	0.99	0		Les.1450	Les.20937	0.99	0.0001		Les.25634	Les.5803	0.99	0.0001		Les.3818	Les.4110	1	0		Les.13399	Les.16464	1	0
Les.10987	Les.7742	1	0		Les.11552	Les.2623	1	0		Les.5253	Les.6394	-0.99	0.0001		Les.5702	Les.7446	-1	0		Les.12974	Les.1349	-0.99	0		Les.12286	Les.15929	1	0
Les.3460	Les.7344	0.99	0		Les.13064	Les.7402	-0.98	0		Les.1923	Les.3286	-0.99	0		Les.10552	Les.5152	1	0		Les.19009	Les.656	1	0		Les.14475	Les.8802	1	0
Les.1481	Les.8961	1	0		Les.25635	Les.4187	0.99	0		Les.1091	Les.20721	-0.99	0		Les.666	Les.7731	-0.99	0.0001		Les.14945	Les.1604	1	0		Les.1857	Les.21224	1	0
Les.4089	Les.5728	0.99	0		Les.3460	Les.7353	0.99	0		Les.25281	Les.3260	0.99	0		Les.10464	Les.12	0.99	0.0001		Les.10230	Les.5120	1	0		Les.3680	Les.4452	1	0
Les.4806	Les.6258	1	0		Les.3826	Les.8709	1	0		Les.13138	Les.5283	-0.99	0.0001		Les.11284	Les.4883	0.99	0		Les.19659	Les.3319	-1	0		Les.15182	Les.3464	1	0
Les.12353	Les.3017	1	0		Les.10923	Les.2934	1	0		Les.365	Les.7748	0.99	0.0001		Les.233	Les.25634	-0.99	0		Les.4549	Les.5416	1	0		Les.20019	Les.9649	1	0
Les.100	Les.4536	1	0		Les.19244	Les.2539	1	0		Les.14592	Les.7715	1	0		Les.14554	Les.2941	1	0		Les.20295	Les.58	1	0		Les.1701	Les.5263	1	0
Les.10923	Les.2733	1	0		Les.3388	Les.4187	-0.98	0		Les.11310	Les.816	0.99	0.0001		Les.5080	Les.5795	0.99	0.0001		Les.13399	Les.16464	1	0		Les.19688	Les.3563	-0.99	0
Les.3110	Les.564	-0.98	0		Les.17625	Les.9232	1	0		Les.3569	Les.4962	0.99	0.0001		Les.14889	Les.2895	0.99	0.0001		Les.1344	Les.21224	1	0		Les.3273	Les.3519	1	0
Les.1443	Les.3397	1	0		Les.1072	Les.25633	1	0		Les.11757	Les.5535	-0.99	0.0001		Les.2423	Les.6578	0.99	0		Les.5263	Les.7608	1	0		Les.1044	Les.1816	1	0
Les.1061	Les.3828	1	0		Les.1453	Les.4097	-1	0.0698		Les.5386	Les.743	-0.99	0.0002		Les.10621	Les.8599	0.99	0		Les.19244	Les.22920	1	0		Les.13093	Les.3035	1	0
Les.10588	Les.8791	0.99	0		Les.1008	Les.2133	1	0		Les.1842	Les.2581	0.99	0.0001		Les.12579	Les.5966	-0.99	0.0001		Les.1200	Les.25633	1	0		Les.4042	Les.5118	1	0
Les.1245	Les.2261	1	0		Les.1492	Les.9790	-0.98	0		Les.1654	Les.23460	0.99	0.0001		Les.11601	Les.5179	-0.99	0.0001		Les.19978	Les.88	1	0		Les.200	Les.2068	1	0
Les.3631	Les.5801	-0.98	0		Les.2460	Les.585	1	0		Les.5142	Les.5418	0.99	0.0001		Les.10474	Les.3120	1	0		Les.3035	Les.4364	1	0		Les.14218	Les.5493	1	0
Les.1929	Les.9807	0.99	0		Les.4997	Les.5041	0.99	0		Les.14554	Les.2941	1	0		Les.8988	Les.9204	-0.99	0.0001		Les.103	Les.4274	1	0		Les.22799	Les.5675	1	0
Les.15184	Les.3509	1	0		Les.5012	Les.781	0.99	0		Les.2449	Les.5780	-0.99	0.0001		Les.2808	Les.998	-0.99	0.0001		Les.15182	Les.3464	1	0		Les.62	Les.9139	-0.99	0
Les.11552	Les.2623	1	0		Les.22	Les.6396	0.99	0		Les.3719	Les.6964	-0.99	0.0002		Les.5442	Les.5530	0.99	0.0001		Les.25218	Les.681	1	0		Les.20322	Les.270	-0.99	0
Les.10977	Les.15184	0.99	0		Les.1344	Les.17270	1	0		Les.20301	Les.812	0.99	0.0001		Les.5142	Les.5401	0.99	0.0001		Les.1857	Les.21224	1	0		Les.7608	Les.7842	1	0
Les.11081	Les.3742	-0.98	0		Les.3713	Les.5692	1	0		Les.10351	Les.2866	-0.99	0.0001		Les.4795	Les.6	-0.99	0.0001		Les.16945	Les.21908	1	0		Les.3744	Les.4132	1	0
Les.1627	Les.4116	1	0		Les.1453	Les.2261	-1	0		Les.3101	Les.5783	0.99	0.0001		Les.4638	Les.7118	0.99	0.0001		Les.22920	Les.9649	1	0		Les.103	Les.4274	1	0
Les.1231	Les.386	1	0		Les.10923	Les.10977	0.99	0		Les.3709	Les.480	-0.99	0.0001		Les.2897	Les.733	-0.99	0.0001		Les.11002	Les.17750	1	0		Les.4039	Les.6074	1	0
Les.2438	Les.2543	0.99	0		Les.3563	Les.9613	0.99	0		Les.10186	Les.11943	0.99	0.0001		Les.17836	Les.19108	0.99	0		Les.10923	Les.19569	1	0		Les.1349	Les.4701	-0.99	0
Les.3413	Les.7224	1	0		Les.2451	Les.3816	1	0		Les.10760	Les.1659	0.99	0		Les.4503	Les.5824	-0.99	0.0001		Les.3177	Les.6908	1	0		Les.1234	Les.4986	-0.99	0
Les.14	Les.5715	1	0		Les.19115	Les.9613	-0.98	0		Les.1798	Les.3693	0.99	0.0001		Les.1166	Les.12369	-0.99	0		Les.12286	Les.5343	1	0		Les.10205	Les.3505	1	0
Les.12244	Les.19009	0.99	0		Les.10588	Les.874	1	0		Les.12199	Les.4647	0.99	0.0001		Les.51	Les.945	1	0		Les.15929	Les.3732	1	0		Les.19244	Les.22908	1	0
Les.15550	Les.2323	-0.98	0		Les.19932	Les.3725	0.99	0		Les.17062	Les.4983	1	0		Les.1333	Les.3681	-0.99	0.0001		Les.25182	Les.960	1	0		Les.13322	Les.4309	1	0
Les.15761	Les.3662	-0.98	0		Les.11912	Les.5223	-0.98	0		Les.17836	Les.19108	0.99	0		Les.13374	Les.9833	1	0		Les.3281	Les.8686	1	0		Les.3680	Les.4899	1	0
Les.19115	Les.96	0.99	0		Les.11565	Les.7849	0.99	0		Les.13468	Les.5282	-0.99	0.0001		Les.17681	Les.4093	-0.99	0		Les.3744	Les.412	1	0		Les.4274	Les.5689	1	0
Les.10846	Les.5832	1	0		Les.234	Les.9232	1	0		Les.15026	Les.6883	-0.99	0.0001		Les.23231	Les.5537	1	0		Les.11579	Les.19399	-0.99	0		Les.10230	Les.5120	1	0
Les.15193	Les.9061	1	0		Les.1653	Les.4490	-0.98	0		Les.11284	Les.4883	0.99	0		Les.11799	Les.1603	0.99	0.0001		Les.3475	Les.8498	1	0		Les.13170	Les.13399	1	0
Les.3696	Les.4274	1	0		Les.3818	Les.3827	1	0		Les.12277	Les.5056	1	0		Les.13731	Les.6923	0.99	0.0002		Les.4274	Les.58	1	0		Les.14475	Les.8988	1	0
Les.19966	Les.3827	1	0		Les.2209	Les.6396	0.99	0		Les.4926	Les.58	-0.99	0.0001		Les.15577	Les.3752	-0.99	0		Les.14122	Les.1857	1	0		Les.3021	Les.4317	1	0
Les.10363	Les.25633	1	0		Les.16927	Les.7842	1	0		Les.15761	Les.22764	-0.99	0.0002		Les.10598	Les.7093	-0.99	0.0001		Les.3273	Les.3519	1	0		Les.10535	Les.1208	1	0
Les.19244	Les.22682	1	0		Les.17312	Les.1944	1	0		Les.10122	Les.2356	0.99	0		Les.12603	Les.19084	0.99	0.0001		Les.1200	Les.25675	1	0		Les.3680	Les.5049	1	0
Les.19089	Les.3046	0.99	0		Les.12226	Les.5630	0.99	0		Les.19892	Les.4296	0.99	0.0001		Les.2502	Les.5	0.99	0		Les.12367	Les.21206	1	0		Les.3177	Les.677	1	0
Les.6936	Les.6964	1	0		Les.1604	Les.810	0.99	0		Les.10917	Les.5780	-1	0		Les.2777	Les.3057	1	0		Les.4042	Les.5557	1	0		Les.10648	Les.852	1	0
Les.2782	Les.7344	1	0		Les.12286	Les.23108	0.99	0		Les.14889	Les.20919	0.99	0.0001		Les.12116	Les.19468	-0.99	0		Les.6819	Les.719	1	0		Les.3830	Les.8230	1	0
Les.3959	Les.5054	1	0.0431		Les.13093	Les.5715	1	0		Les.4746	Les.9818	-0.99	0.0002		Les.3242	Les.7695	-0.99	0.0001		Les.13400	Les.4291	1	0		Les.11002	Les.17750	1	0
Les.2290	Les.8804	-0.98	0		Les.4806	Les.6540	1	0		Les.3488	Les.3764	-0.99	0		Les.14148	Les.8014	0.99	0.0002		Les.1234	Les.4986	-0.99	0		Les.12937	Les.13895	-0.99	0
Les.5012	Les.781	0.99	0		Les.12353	Les.7842	1	0		Les.10205	Les.643	-0.99	0.0001		Les.143	Les.2100	-0.99	0.0001		Les.12286	Les.5365	1	0		Les.3017	Les.4071	1	0
Les.62	Les.6447	-0.98	0		Les.20029	Les.6837	-0.98	0		Les.666	Les.7731	-0.99	0.0001		Les.10122	Les.2356	0.99	0		Les.13259	Les.5951	1	0		Les.1851	Les.7826	1	0
Les.10204	Les.3730	0.99	0		Les.13484	Les.6188	0.99	0		Les.13374	Les.9833	1	0		Les.10205	Les.6471	0.99	0		Les.1258	Les.12974	-0.99	0		Les.13399	Les.6908	1	0
Les.10902	Les.4920	-0.99	0		Les.200	Les.4115	0.99	0		Les.2174	Les.5039	1	0		Les.14663	Les.17766	-0.99	0.0001		Les.2121	Les.5510	-0.99	0		Les.1857	Les.7826	1	0
Les.16278	Les.22682	1	0		Les.2809	Les.9932	-0.98	0		Les.4795	Les.5992	0.99	0.0001		Les.1634	Les.5485	-0.99	0		Les.23453	Les.3732	1	0.0288		Les.2733	Les.3756	1	0
Les.5721	Les.9750	-0.98	0		Les.3647	Les.3665	1	0		Les.143	Les.2100	-0.99	0.0001		Les.8925	Les.9511	1	0		Les.3021	Les.4317	1	0		Les.1185	Les.2528	1	0.0723
Les.11860	Les.270	-0.98	0		Les.11271	Les.327	0.99	0		Les.15184	Les.3660	-0.99	0.0001		Les.20295	Les.3173	0.99	0.0001		Les.10513	Les.2060	1	0		Les.10984	Les.7920	1	0
Les.4274	Les.7842	1	0		Les.4299	Les.687	1	0		Les.1020	Les.2949	-0.99	0.0001		Les.10828	Les.300	-0.99	0.0001		Les.3017	Les.4039	1	0		Les.19009	Les.9879	1	0
Les.2323	Les.626	-0.98	0		Les.1072	Les.2902	1	0		Les.10517	Les.6326	1	0		Les.11870	Les.4633	-0.99	0.0001		Les.270	Les.5494	-0.99	0		Les.23293	Les.5516	1	0
Les.1818	Les.4097	1	0		Les.1123	Les.12244	1	0		Les.14889	Les.2895	0.99	0.0001		Les.3515	Les.4978	-1	0		Les.1208	Les.13349	1	0		Les.1650	Les.8498	1	0
Les.1349	Les.9472	-0.98	0		Les.17096	Les.848	-1	0		Les.10569	Les.5792	-0.99	0		Les.3660	Les.9729	1	0		Les.19978	Les.89	1	0		Les.12367	Les.21206	1	0
Les.4874	Les.5121	1	0		Les.1794	Les.477	0.99	0		Les.2271	Les.3128	0.99	0.0001		Les.2271	Les.3128	0.99	0.0001		Les.10663	Les.25117	1	0		Les.15929	Les.3756	1	0
Les.1481	Les.9195	1	0		Les.4874	Les.5055	1	0		Les.1397	Les.3419	-0.99	0.0001		Les.11027	Les.12025	-0.99	0.0001		Les.3693	Les.834	1	0		Les.212	Les.2938	-0.99	0
Les.1492	Les.9790	-0.98	0		Les.2261	Les.4953	1	0		Les.11885	Les.4553	-1	0		Les.1166	Les.20295	-0.99	0		Les.1701	Les.5263	1	0		Les.20388	Les.88	1	0
Les.3713	Les.5692	1	0		Les.3460	Les.7633	0.99	0		Les.6701	Les.9073	-0.99	0		Les.3016	Les.3297	0.99	0.0001		Les.3830	Les.8980	1	0		Les.25218	Les.6620	1	0
Les.1225	Les.3519	1	0		Les.10846	Les.5493	1	0		Les.20929	Les.5756	0.99	0		Les.11667	Les.4735	1	0		Les.21335	Les.3459	1	0		Les.1200	Les.19284	1	0
Les.13931	Les.4568	-0.98	0		Les.2924	Les.4986	0.99	0		Les.4290	Les.6918	-0.99	0		Les.10225	Les.3055	0.99	0.0002		Les.11002	Les.20037	1	0		Les.3035	Les.3983	1	0
Les.5692	Les.7742	1	0		Les.10363	Les.25117	1	0		Les.16424	Les.2444	1	0		Les.23181	Les.2510	0.99	0.0002		Les.10984	Les.7920	1	0		Les.200	Les.21023	1	0
Les.4709	Les.6188	-0.98	0		Les.19244	Les.25633	1	0		Les.3660	Les.9729	1	0		Les.1671	Les.5584	0.99	0		Les.1200	Les.2782	1	0		Les.10984	Les.4040	-0.99	0
Les.19932	Les.3702	0.99	0		Les.5995	Les.874	0.99	0		Les.1148	Les.357	0.99	0.0002		Les.3177	Les.5115	-0.99	0.0001		Les.4953	Les.677	1	0		Les.23330	Les.353	-0.99	0
Les.17625	Les.9232	1	0		Les.1231	Les.386	1	0		Les.1000	Les.11115	1	0		Les.16518	Les.666	0.99	0		Les.23819	Les.25182	1	0		Les.5012	Les.88	1	0
Les.25678	Les.9613	-0.98	0		Les.12444	Les.5362	1	0		Les.10179	Les.1723	0.99	0.0001		Les.2065	Les.7162	0.99	0		Les.16618	Les.4141	-0.99	0		Les.21009	Les.3177	1	0
Les.12837	Les.22354	-0.98	0		Les.4274	Les.4953	1	0		Les.23181	Les.2510	0.99	0.0002		Les.19392	Les.2011	0.99	0.0001		Les.13399	Les.6908	1	0		Les.22700	Les.5112	1	0
Les.14810	Les.4808	0.99	0		Les.10204	Les.3828	1	0		Les.1671	Les.5584	0.99	0		Les.10514	Les.12369	0.99	0.0001		Les.2733	Les.3756	1	0		Les.23453	Les.3732	1	0.0288
Les.2014	Les.206	0.99	0		Les.12249	Les.5995	-0.98	0		Les.25633	Les.416	1	0		Les.1022	Les.23059	1	0		Les.1258	Les.23108	1	0		Les.2902	Les.3016	1	0
Les.200	Les.4097	0.99	0		Les.22493	Les.7130	1	0		Les.12116	Les.19483	-0.99	0.0001		Les.13064	Les.4554	-0.99	0		Les.234	Les.911	1	0		Les.4709	Les.564	-0.99	0
Les.2038	Les.7344	1	0		Les.7698	Les.82	-0.98	0		Les.14420	Les.5868	0.99	0.0001		Les.4962	Les.8599	0.99	0.0002		Les.15577	Les.3519	1	0		Les.1208	Les.13936	1	0
Les.1627	Les.4123	1	0		Les.17270	Les.8805	0.99	0		Les.4795	Les.6	-0.99	0.0001		Les.7197	Les.973	-0.99	0		Les.3397	Les.5494	1	0		Les.13399	Les.16613	1	0
Les.1451	Les.25671	1	0		Les.1627	Les.4116	1	0		Les.2897	Les.733	-0.99	0.0001		Les.1862	Les.2896	0.99	0		Les.10535	Les.13349	1	0		Les.22799	Les.5764	1	0
Les.8310	Les.9066	0.99	0		Les.13434	Les.861	1	0		Les.16732	Les.5437	1	0		Les.22945	Les.5035	0.99	0.0001		Les.10984	Les.4040	-0.99	0		Les.1900	Les.3744	1	0
Les.11394	Les.2529	-0.98	0		Les.3981	Les.7489	-0.99	0		Les.15260	Les.25619	0.99	0.0001		Les.23298	Les.4420	0.99	0		Les.5263	Les.7842	1	0		Les.3693	Les.6258	1	0
Les.17096	Les.8718	-0.98	0		Les.2038	Les.7344	1	0		Les.11192	Les.2986	0.99	0.0001		Les.19336	Les.9987	0.99	0.0001		Les.1224	Les.19244	1	0		Les.17792	Les.2528	1	0
Les.2451	Les.3816	1	0		Les.16479	Les.4363	1	0		Les.12440	Les.9615	1	0		Les.20301	Les.8172	0.99	0.0001		Les.13322	Les.4309	1	0		Les.1349	Les.4705	-0.99	0
Les.10169	Les.1172	-0.98	0		Les.1757	Les.3563	-0.98	0		Les.19868	Les.4556	-0.99	0.0001		Les.13614	Les.5803	-0.99	0.0001		Les.10648	Les.7842	1	0		Les.12286	Les.16464	1	0.0001
Les.11860	Les.6837	-0.98	0		Les.5356	Les.5361	1	0		Les.11616	Les.19084	-1	0		Les.19868	Les.4556	-0.99	0.0001		Les.5343	Les.8686	1	0		Les.3459	Les.3560	1	0
Les.1225	Les.1603	1	0		Les.10977	Les.1453	-0.99	0		Les.10764	Les.23362	1	0		Les.16179	Les.19981	-0.99	0.0001		Les.19978	Les.351	1	0		Les.10	Les.14256	1	0
Les.11271	Les.327	0.99	0		Les.10588	Les.8791	0.99	0		Les.479	Les.998	-0.99	0.0001		Les.5467	Les.9790	-1	0		Les.13093	Les.3021	1	0		Les.19625	Les.2029	-0.99	0
Les.14178	Les.4037	1	0		Les.3584	Les.945	-0.98	0		Les.3498	Les.4114	1	0		Les.13381	Les.5479	1	0.0001		Les.2021	Les.21612	1	0		Les.16618	Les.4141	-0.99	0
Les.1123	Les.12244	1	0		Les.327	Les.5244	-0.98	0		Les.12741	Les.16097	-0.99	0.0001		Les.2349	Les.3983	-0.99	0		Les.1857	Les.7826	1	0		Les.5557	Les.664	1	0
Les.1296	Les.3141	-0.98	0		Les.12353	Les.3017	1	0		Les.1311	Les.3647	1	0		Les.11192	Les.2986	0.99	0.0001		Les.23003	Les.463	-0.99	0		Les.3479	Les.8351	1	0
Les.21588	Les.3384	0.99	0		Les.19966	Les.3505	0.99	0		Les.10828	Les.300	-0.99	0.0001		Les.13712	Les.2320	-0.99	0.0001		Les.1429	Les.17750	1	0		Les.5363	Les.8422	-0.99	0
Les.20642	Les.25678	-0.98	0		Les.12882	Les.5021	-0.98	0		Les.14948	Les.1584	0.99	0		Les.12579	Les.3590	0.99	0.0001		Les.1857	Les.3676	1	0		Les.8439	Les.852	1	0
Les.22	Les.6396	0.99	0		Les.3563	Les.9615	-0.98	0		Les.11635	Les.2922	0.99	0		Les.19566	Les.6821	0.99	0.0001		Les.13399	Les.16613	1	0		Les.14284	Les.4981	1	0
Les.3696	Les.4299	1	0		Les.14178	Les.3959	1	0		Les.2349	Les.3983	-0.99	0		Les.3515	Les.6555	0.99	0		Les.11346	Les.19115	-0.99	0		Les.19978	Les.8585	1	0
Les.1597	Les.22562	1	0		Les.19089	Les.3046	0.99	0		Les.5479	Les.5493	1	0		Les.19924	Les.9057	0.99	0.0001		Les.4116	Les.4818	1	0		Les.6523	Les.7935	-0.99	0
Les.11255	Les.1944	1	0		Les.1245	Les.22717	1	0		Les.19135	Les.5026	0.99	0.0001		Les.5294	Les.9553	0.99	0.0001		Les.3177	Les.3273	1	0		Les.14475	Les.951	1	0
Les.2209	Les.6396	0.99	0		Les.2782	Les.7353	1	0.0002		Les.19924	Les.9057	0.99	0.0001		Les.1069	Les.19326	0.99	0.0001		Les.1344	Les.3731	1	0.0107		Les.5120	Les.8686	1	0
Les.4808	Les.7402	-0.98	0		Les.10513	Les.20295	0.99	0		Les.25311	Les.9951	-0.99	0.0001		Les.1256	Les.19393	0.99	0.0001		Les.13259	Les.6187	1	0		Les.13055	Les.9055	-0.99	0
Les.10923	Les.2782	1	0		Les.2529	Les.9291	-0.98	0		Les.15010	Les.183	-0.99	0.0001		Les.10828	Les.2030	0.99	0		Les.13397	Les.4455	-0.99	0		Les.3680	Les.5843	1	0
Les.4621	Les.9472	-0.98	0		Les.1349	Les.9472	-0.98	0		Les.3820	Les.9177	1	0		Les.3498	Les.4110	1	0		Les.1258	Les.4705	-0.99	0		Les.3519	Les.4549	1	0
Les.19950	Les.4037	1	0		Les.10654	Les.19042	0.99	0		Les.13731	Les.6923	0.99	0.0002		Les.5224	Les.5468	1	0		Les.17750	Les.4071	1	0		Les.15577	Les.3519	1	0
Les.4997	Les.5041	0.99	0		Les.1685	Les.4830	-0.98	0		Les.15577	Les.3752	-0.99	0		Les.3173	Les.7155	-0.99	0		Les.5557	Les.664	1	0		Les.10923	Les.20295	1	0
Les.3388	Les.4187	-0.98	0		Les.7557	Les.9613	-0.98	0		Les.17691	Les.21902	0.99	0.0001		Les.64	Les.973	1	0		Les.21009	Les.3177	1	0		Les.11346	Les.1606	-0.99	0
Les.2261	Les.4953	1	0		Les.11394	Les.25547	-0.98	0		Les.4138	Les.5374	0.99	0		Les.12277	Les.5052	1	0		Les.200	Les.2254	1	0.0319		Les.3703	Les.4885	1	0
Les.5996	Les.9714	-0.98	0		Les.1453	Les.22651	-1	0		Les.11310	Les.8172	0.99	0.0002		Les.15699	Les.3750	-0.99	0		Les.10205	Les.3505	1	0		Les.19978	Les.3479	1	0
Les.5012	Les.5493	0.99	0		Les.10846	Les.5832	1	0		Les.25716	Les.474	0.99	0.0001		Les.4469	Les.5376	0.99	0.0001		Les.1200	Les.3070	1	0		Les.3273	Les.3647	1	0
Les.11023	Les.11062	-0.98	0		Les.10164	Les.12206	-0.98	0		Les.64	Les.973	1	0		Les.365	Les.7748	0.99	0.0001		Les.3680	Les.3884	1	0		Les.1153	Les.1275	-0.99	0
Les.2460	Les.6143	1	0		Les.1818	Les.4115	1	0		Les.19026	Les.21525	-0.99	0		Les.4640	Les.8233	-0.99	0.0002		Les.3728	Les.8709	1	0		Les.11244	Les.6761	-0.99	0
Les.13050	Les.4083	-0.98	0		Les.19115	Les.9622	0.99	0		Les.13514	Les.244	-0.99	0.0001		Les.2013	Les.4083	-0.99	0		Les.10923	Les.19950	1	0		Les.20388	Les.89	1	0
Les.19244	Les.22886	1	0		Les.5721	Les.9750	-0.98	0		Les.4617	Les.5817	0.99	0		Les.11545	Les.8450	-1	0		Les.8439	Les.8585	1	0		Les.1344	Les.3731	1	0.0107
Les.13426	Les.25635	-0.99	0		Les.13931	Les.4568	-0.98	0		Les.1761	Les.22562	-0.99	0.0001		Les.11405	Les.2028	0.99	0.0001		Les.10648	Les.23076	1	0		Les.3818	Les.4170	1	0
Les.12882	Les.5021	-0.98	0		Les.2357	Les.3208	-0.98	0		Les.1290	Les.8302	0.99	0		Les.12605	Les.25716	-1	0		Les.3519	Les.438	1	0		Les.13170	Les.1429	1	0.0003
Les.17270	Les.861	1	0		Les.19950	Les.4037	1	0		Les.7197	Les.973	-0.99	0		Les.1444	Les.19619	0.99	0.0001		Les.21335	Les.3560	1	0		Les.21009	Les.3186	1	0
Les.1008	Les.2174	0.99	0		Les.3128	Les.5728	0.99	0		Les.5343	Les.7920	-0.99	0.0001		Les.2311	Les.8808	-0.99	0.0001		Les.13055	Les.9055	-0.99	0		Les.14218	Les.5689	1	0
Les.19966	Les.3959	1	0		Les.19155	Les.5458	-0.98	0		Les.10474	Les.3122	0.99	0.0001		Les.2551	Les.5437	-0.99	0.0001		Les.10513	Les.2068	1	0.054		Les.1721	Les.4806	1	0
Les.7698	Les.82	-0.98	0		Les.270	Les.2922	-0.99	0		Les.23280	Les.3110	-0.99	0		Les.11572	Les.3820	1	0		Les.3479	Les.8351	1	0		Les.3177	Les.3186	1	0
Les.10665	Les.9177	1	0		Les.10204	Les.3983	1	0		Les.12603	Les.19084	0.99	0.0001		Les.1211	Les.6908	1	0		Les.1721	Les.5429	1	0		Les.4705	Les.62	-0.99	0
Les.10654	Les.19042	0.99	0		Les.11081	Les.4040	-0.98	0		Les.1802	Les.344	0.99	0.0001		Les.23280	Les.3110	-0.99	0		Les.1185	Les.2528	1	0.0723		Les.4056	Les.5627	1	0
Les.20029	Les.6837	-0.98	0		Les.3703	Les.9729	0.99	0		Les.4301	Les.5008	-0.99	0		Les.3123	Les.5253	-0.99	0.0001		Les.3273	Les.3647	1	0		Les.19659	Les.3319	-1	0
Les.12353	Les.3177	1	0		Les.2688	Les.788	0.99	0		Les.17733	Les.6603	-0.99	0		Les.11081	Les.1219	-0.99	0		Les.25218	Les.6819	1	0		Les.14475	Les.960	1	0
Les.2323	Les.6269	-0.98	0		Les.1455	Les.8804	-0.98	0		Les.14433	Les.4980	1	0		Les.627	Les.8243	-1	0		Les.25248	Les.9649	1	0		Les.21335	Les.3458	1	0
Les.1604	Les.8547	1	0		Les.5995	Les.8896	0.99	0		Les.2196	Les.3152	0.99	0.0002		Les.127	Les.298	0.99	0.0001		Les.2696	Les.677	1	0		Les.1258	Les.4705	-0.99	0
Les.4806	Les.6540	1	0		Les.21588	Les.3384	0.99	0		Les.2320	Les.3624	0.99	0.0001		Les.6013	Les.634	-0.99	0		Les.20115	Les.2029	-1	0		Les.3744	Les.4806	1	0
Les.10204	Les.3741	1	0		Les.17096	Les.8709	-1	0		Les.5222	Les.946	-0.99	0.0001		Les.23231	Les.5551	-0.99	0.0001		Les.12286	Les.5416	1	0		Les.19978	Les.8686	1	0
Les.4627	Les.6858	-0.98	0		Les.21891	Les.9177	0.99	0		Les.5127	Les.9173	0.99	0.0001		Les.4138	Les.5374	0.99	0		Les.12286	Les.15577	1	0		Les.2582	Les.9748	-0.99	0
Les.3818	Les.3827	1	0		Les.4274	Les.4988	1	0		Les.12579	Les.5966	-0.99	0.0001		Les.2358	Les.687	0.99	0.0001		Les.22799	Les.5764	1	0		Les.3021	Les.4364	1	0
Les.25635	Les.4187	0.99	0		Les.22717	Les.8356	1	0		Les.10349	Les.19532	-0.99	0.0001		Les.6603	Les.8550	-1	0		Les.4705	Les.62	-0.99	0		Les.266	Les.3590	1	0
Les.20322	Les.4563	0.99	0		Les.1443	Les.3460	0.99	0		Les.1909	Les.5768	1	0		Les.11605	Les.12913	-0.99	0.0002		Les.15929	Les.3756	1	0		Les.3479	Les.840	1	0
Les.4675	Les.7454	-0.98	0		Les.1627	Les.4123	1	0		Les.1172	Les.12849	-0.99	0.0001		Les.25121	Les.9120	1	0		Les.1200	Les.309	1	0		Les.10976	Les.21023	1	0
Les.1818	Les.4115	1	0		Les.11277	Les.170	0.99	0		Les.11667	Les.4735	1	0		Les.4624	Les.7536	0.99	0.0001		Les.3680	Les.3989	1	0		Les.10535	Les.12367	1	0
Les.17096	Les.8723	-0.98	0		Les.3174	Les.4946	0.99	0		Les.10997	Les.12387	1	0		Les.3488	Les.3764	-0.99	0		Les.4116	Les.4952	1	0		Les.4097	Les.4953	1	0
Les.2782	Les.7353	1	0.0002		Les.1015	Les.6620	1	0		Les.3016	Les.3297	0.99	0.0001		Les.1847	Les.5418	0.99	0.0001		Les.10663	Les.25188	1	0		Les.4116	Les.5675	1	0
Les.1850	Les.6470	0.99	0		Les.1183	Les.41	0.99	0		Les.1707	Les.2030	0.99	0.0002		Les.11027	Les.12036	0.99	0		Les.3818	Les.4170	1	0		Les.10663	Les.2696	1	0
Les.12818	Les.7557	0.99	0		Les.4675	Les.7454	-0.98	0		Les.1635	Les.4187	-0.99	0.0001		Les.12006	Les.98	0.99	0.0001		Les.1900	Les.3744	1	0		Les.10648	Les.23076	1	0
Les.10170	Les.17709	1	0		Les.186	Les.5930	-0.98	0		Les.11040	Les.1485	-0.99	0.0001		Les.5283	Les.5512	0.99	0.0001		Les.4305	Les.7454	-0.99	0		Les.1650	Les.8911	1	0
Les.16479	Les.3826	1	0		Les.10977	Les.15184	0.99	0		Les.11723	Les.5657	0.99	0.0002		Les.19115	Les.3014	0.99	0.0001		Les.11326	Les.3818	1	0		Les.4042	Les.5121	1	0
Les.14140	Les.4507	-0.98	0		Les.1225	Les.1603	1	0		Les.3990	Les.5468	1	0		Les.19625	Les.20367	0.99	0.0001		Les.20388	Les.677	1	0		Les.3035	Les.4039	1	0
Les.12249	Les.6188	-0.99	0		Les.23108	Les.3703	0.99	0		Les.20295	Les.3173	0.99	0.0001		Les.1675	Les.5712	-0.99	0.0002		Les.11898	Les.2969	-0.99	0		Les.20115	Les.2029	-1	0
Les.4709	Les.626	-0.99	0		Les.10923	Les.3017	1	0		Les.5294	Les.9553	0.99	0.0001		Les.19240	Les.2055	-1	0		Les.1200	Les.3464	1	0		Les.22799	Les.5935	1	0
Les.17312	Les.881	1	0		Les.186	Les.19932	-0.98	0		Les.13381	Les.5467	1	0		Les.10189	Les.5482	-1	0		Les.3744	Les.4130	1	0		Les.11326	Les.3818	1	0
Les.1455	Les.8804	-0.98	0		Les.22904	Les.5930	-0.98	0		Les.11605	Les.12937	0.99	0.0001		Les.10517	Les.6326	1	0		Les.4042	Les.585	1	0		Les.19009	Les.656	1	0
Les.1481	Les.951	1	0		Les.13190	Les.6074	0.99	0		Les.2867	Les.5120	-0.99	0.0001		Les.10819	Les.8628	-0.99	0		Les.10895	Les.6929	-0.99	0		Les.5557	Les.7724	1	0
Les.12444	Les.5362	1	0		Les.10902	Les.4920	-0.99	0		Les.14681	Les.3399	0.99	0.0001		Les.19524	Les.4767	-0.99	0.0001		Les.3281	Les.88	1	0		Les.4274	Les.58	1	0
Les.12697	Les.18731	0.99	0		Les.16479	Les.4364	1	0		Les.15421	Les.1691	0.99	0.0001		Les.23083	Les.4070	1	0		Les.3680	Les.4452	1	0		Les.270	Les.4957	-0.99	0
Les.13259	Les.1776	1	0		Les.5995	Les.9132	0.99	0		Les.10349	Les.513	1	0		Les.1654	Les.7286	-1	0		Les.17750	Les.4097	1	0		Les.16945	Les.23303	1	0
Les.1757	Les.3563	-0.98	0		Les.11860	Les.15550	1	0		Les.3110	Les.9502	0.99	0.0001		Les.13374	Les.6555	0.99	0.0001		Les.19120	Les.4529	1	0		Les.799	Les.8684	-0.99	0
Les.10846	Les.7674	0.99	0		Les.12697	Les.18731	0.99	0		Les.13406	Les.709	1	0		Les.1635	Les.4187	-0.99	0.0001		Les.1208	Les.13936	1	0		Les.3475	Les.8911	1	0
Les.10923	Les.2934	1	0		Les.10665	Les.9177	1	0		Les.11115	Les.4050	0.99	0.0002		Les.5056	Les.5935	1	0		Les.5557	Les.7724	1	0		Les.2733	Les.3983	1	0
Les.713	Les.719	1	0		Les.4274	Les.5091	0.99	0		Les.2369	Les.3094	0.99	0.0001		Les.37	Les.5172	0.99	0.0001		Les.16613	Les.20388	1	0		Les.3680	Les.5915	1	0
Les.15184	Les.351	1	0		Les.5996	Les.9714	-0.98	0		Les.1022	Les.23059	1	0		Les.12291	Les.1789	0.99	0.0002		Les.4364	Les.677	1	0		Les.1900	Les.4051	1	0
Les.351	Les.64	1	0		Les.1225	Les.3509	1	0		Les.3515	Les.6555	0.99	0		Les.11428	Les.5014	-0.99	0.0001		Les.10535	Les.13936	1	0		Les.1851	Les.7849	1	0
Les.19932	Les.3725	0.99	0		Les.19877	Les.74	-0.98	0		Les.12908	Les.21922	1	0		Les.17733	Les.6603	-0.99	0		Les.1762	Les.17750	1	0		Les.10535	Les.12896	1	0
Les.10466	Les.4988	1	0		Les.7557	Les.9615	0.99	0		Les.19566	Les.6821	0.99	0.0001		Les.1546	Les.3693	1	0		Les.17792	Les.3560	1	0		Les.5343	Les.852	1	0
Les.22493	Les.7130	1	0		Les.17270	Les.887	0.99	0		Les.1108	Les.4040	0.99	0.0001		Les.1764	Les.439	-1	0		Les.3021	Les.4364	1	0		Les.5005	Les.5018	-0.99	0
Les.10180	Les.3505	0.99	0		Les.1238	Les.5470	-0.98	0		Les.3764	Les.4850	0.99	0.0001		Les.1172	Les.12849	-0.99	0.0001		Les.13170	Les.7608	1	0		Les.12818	Les.13400	1	0
Les.2688	Les.788	0.99	0		Les.2157	Les.2592	-0.99	0		Les.10828	Les.20301	0.99	0.0001		Les.11115	Les.4110	1	0		Les.5120	Les.8686	1	0		Les.15929	Les.3983	1	0
Les.1008	Les.22682	1	0		Les.4806	Les.709	1	0		Les.1444	Les.19619	0.99	0.0001		Les.3215	Les.3320	0.99	0.0001		Les.3479	Les.840	1	0		Les.13170	Les.7608	1	0
Les.22651	Les.4522	0.99	0		Les.170	Les.18075	-0.99	0		Les.2636	Les.5817	1	0		Les.1654	Les.23460	0.99	0.0001		Les.3680	Les.4899	1	0		Les.3830	Les.8980	1	0
Les.1653	Les.4490	-0.98	0		Les.8310	Les.9969	1	0		Les.1344	Les.2106	1	0		Les.2306	Les.5215	0.99	0.0002		Les.1857	Les.3682	1	0		Les.3177	Les.6908	1	0
Les.19966	Les.4037	1	0		Les.1443	Les.1818	1	0		Les.2879	Les.7781	-0.99	0		Les.13391	Les.9727	0.99	0.0001		Les.13667	Les.2782	1	0		Les.10362	Les.4701	-0.99	0
Les.1072	Les.3474	1	0		Les.11082	Les.19303	-0.98	0		Les.1064	Les.4544	-0.99	0		Les.8397	Les.9015	1	0		Les.6074	Les.8585	1	0		Les.12600	Les.73	-0.99	0
Les.10244	Les.11255	0.99	0		Les.10204	Les.4097	1	0.0704		Les.1307	Les.4530	-0.99	0.0001		Les.5280	Les.5992	0.99	0.0001		Les.103	Les.4522	1	0		Les.5995	Les.9402	1	0
Les.3397	Les.3696	1	0		Les.12837	Les.22354	-0.98	0		Les.4469	Les.5376	0.99	0.0001		Les.20642	Les.6324	0.99	0.0001		Les.1200	Les.4042	1	0		Les.11898	Les.2969	-0.99	0
Les.2529	Les.9291	-0.98	0		Les.19120	Les.5091	0.99	0		Les.11740	Les.13364	1	0		Les.16424	Les.2380	1	0		Les.11244	Les.6761	-0.99	0		Les.1857	Les.7849	1	0
Les.19115	Les.9613	-0.98	0		Les.3460	Les.7842	0.99	0		Les.10469	Les.13319	0.99	0.0001		Les.10415	Les.19422	-0.99	0.0002		Les.13170	Les.15577	1	0		Les.2068	Les.6620	1	0
Les.12882	Les.19089	-0.98	0		Les.10987	Les.840	1	0		Les.12169	Les.14	1	0		Les.5482	Les.6355	0.99	0.0001		Les.1153	Les.1275	-0.99	0		Les.13667	Les.2782	1	0
Les.22717	Les.852	1	0		Les.12033	Les.305	-0.98	0		Les.19160	Les.2369	-0.99	0.0001		Les.12697	Les.3124	0.99	0		Les.4953	Les.6908	1	0		Les.19244	Les.22920	1	0
Les.1245	Les.22651	1	0		Les.12249	Les.6188	-0.99	0		Les.19532	Les.3168	0.99	0		Les.17368	Les.5761	-0.99	0		Les.2832	Les.5516	1	0		Les.3017	Les.4097	1	0
Les.10513	Les.2038	1	0		Les.19244	Les.2902	1	0		Les.10247	Les.6470	-0.99	0.0002		Les.23083	Les.4075	1	0		Les.3680	Les.5049	1	0		Les.15182	Les.4042	1	0
Les.186	Les.5930	-0.98	0		Les.3713	Les.6074	0.99	0		Les.23493	Les.3299	-0.99	0		Les.3053	Les.3299	0.99	0.0001		Les.20388	Les.8585	1	0		Les.17750	Les.4317	1	0
Les.3713	Les.6074	0.99	0		Les.4627	Les.6858	-0.98	0		Les.16912	Les.7143	0.99	0.0001		Les.17383	Les.5062	-0.99	0.0002		Les.1223	Les.8382	1	0		Les.13281	Les.186	-0.99	0
Les.1015	Les.6620	1	0		Les.713	Les.719	1	0		Les.16518	Les.666	0.99	0		Les.2922	Les.816	-0.99	0		Les.10648	Les.8351	1	0		Les.2186	Les.22651	1	0
Les.10363	Les.2902	1	0		Les.17096	Les.8718	-0.98	0		Les.12957	Les.19659	1	0		Les.17681	Les.4170	-0.99	0		Les.4860	Les.4910	-0.99	0		Les.2095	Les.4885	1	0
Les.12504	Les.7726	-0.99	0		Les.5107	Les.5816	-0.98	0		Les.12334	Les.4981	0.99	0		Les.14681	Les.3488	-0.99	0.0002		Les.10535	Les.14517	1	0		Les.23819	Les.25633	1	0
Les.2357	Les.3208	-0.98	0		Les.17194	Les.5696	0.99	0		Les.4624	Les.7536	0.99	0.0001		Les.22427	Les.9172	0.99	0.0001		Les.12341	Les.21009	1	0		Les.1200	Les.23819	1	0
Les.2038	Les.7353	1	0		Les.15550	Les.2323	-0.98	0		Les.1211	Les.6908	1	0		Les.1819	Les.5815	-0.99	0		Les.15182	Les.4042	1	0		Les.127	Les.17709	1	0
Les.3460	Les.7353	0.99	0		Les.2460	Les.6143	1	0		Les.11972	Les.12033	-0.99	0.0001		Les.14889	Les.20919	0.99	0.0001		Les.21009	Les.3186	1	0		Les.5120	Les.88	1	0
Les.4709	Les.6269	-0.98	0		Les.10654	Les.3418	0.99	0		Les.11572	Les.3820	1	0		Les.12022	Les.12442	-0.99	0.0001		Les.11986	Les.3185	-0.99	0		Les.200	Les.21224	1	0.0633
Les.10204	Les.3828	1	0		Les.23469	Les.4957	-0.98	0		Les.1723	Les.7482	-0.99	0		Les.1030	Les.21103	-0.99	0.0001		Les.3035	Les.438	1	0		Les.5012	Les.89	1	0
Les.1443	Les.1818	1	0		Les.17312	Les.898	1	0		Les.6603	Les.8550	-1	0		Les.3173	Les.4931	1	0		Les.2095	Les.4885	1	0		Les.22700	Les.5120	1	0
Les.4808	Les.744	0.99	0		Les.5448	Les.8285	0.99	0		Les.3012	Les.87	-1	0		Les.12277	Les.5056	1	0		Les.14058	Les.22799	1	0		Les.3693	Les.834	1	0
Les.3647	Les.3665	1	0		Les.3563	Les.9622	-1	0		Les.12130	Les.8302	1	0		Les.5097	Les.7695	0.99	0.0001		Les.5112	Les.5365	1	0		Les.10976	Les.21224	1	0
Les.1627	Les.4126	1	0		Les.3826	Les.945	-0.99	0		Les.2894	Les.7016	0.99	0.0001		Les.3764	Les.4850	0.99	0.0001		Les.200	Les.22562	1	0		Les.12341	Les.21009	1	0
Les.3563	Les.4808	-1	0		Les.1245	Les.22908	1	0		Les.11680	Les.191	-0.99	0.0001		Les.14466	Les.4528	0.99	0.0001		Les.19978	Les.3519	1	0		Les.12818	Les.9139	-0.99	0
Les.16278	Les.22886	1	0		Les.4808	Les.7402	-0.98	0		Les.4515	Les.5195	-1	0		Les.1344	Les.2106	1	0		Les.1701	Les.21009	1	0		Les.3281	Les.852	1	0
Les.11016	Les.20402	-0.98	0		Les.2261	Les.4988	1	0		Les.20301	Les.814	0.99	0.0001		Les.1906	Les.4663	-0.99	0.0001		Les.3475	Les.8911	1	0		Les.17750	Les.4364	1	0
Les.1344	Les.17270	1	0		Les.1171	Les.12387	1	0		Les.10189	Les.5482	-1	0		Les.13406	Les.709	1	0		Les.2902	Les.3016	1	0		Les.3479	Les.8439	1	0
Les.10976	Les.8805	0.99	0		Les.1072	Les.3474	1	0		Les.3498	Les.4115	1	0		Les.2600	Les.3139	0.99	0		Les.3744	Les.4132	1	0		Les.11579	Les.19399	-0.99	0
Les.5995	Les.874	0.99	0		Les.1008	Les.2170	1	0		Les.3229	Les.72	-1	0		Les.2160	Les.3664	1	0		Les.3177	Les.3281	1	0		Les.1344	Les.21335	1	0
Les.4274	Les.5365	1	0		Les.19042	Les.7726	-0.99	0		Les.1701	Les.5815	-0.99	0		Les.14644	Les.7	0.99	0.0001		Les.1776	Les.8709	1	0		Les.23003	Les.463	-0.99	0
Les.4806	Les.709	1	0		Les.19031	Les.7402	-0.99	0		Les.10189	Les.10975	-0.99	0.0001		Les.2636	Les.5817	1	0		Les.10976	Les.21023	1	0		Les.19978	Les.351	1	0
Les.11605	Les.12650	-0.98	0		Les.25163	Les.3750	0.99	0		Les.2013	Les.4083	-0.99	0		Les.1013	Les.5178	0.99	0		Les.13399	Les.7608	1	0		Les.14058	Les.22799	1	0
Les.8310	Les.9969	1	0		Les.2038	Les.7353	1	0		Les.1041	Les.3721	0.99	0.0001		Les.10810	Les.3266	0.99	0.0001		Les.13093	Les.3035	1	0		Les.10205	Les.3563	-0.99	0
Les.11860	Les.15550	1	0		Les.11023	Les.11062	-0.98	0		Les.13837	Les.14433	-0.99	0.0002		Les.236	Les.4892	0.99	0.0002		Les.10230	Les.1429	1	0.0003		Les.5363	Les.8440	-0.99	0
Les.10846	Les.781	1	0		Les.10204	Les.4115	1	0		Les.10819	Les.8628	-0.99	0		Les.23083	Les.4150	1	0		Les.23453	Les.3756	1	0		Les.103	Les.4522	1	0
Les.1606	Les.3299	1	0		Les.20295	Les.3397	0.99	0		Les.17194	Les.7449	-0.99	0		Les.13837	Les.14433	-0.99	0.0002		Les.12974	Les.4681	-0.99	0		Les.13399	Les.7608	1	0
Les.1597	Les.22660	-1	0		Les.1818	Les.22493	1	0		Les.10764	Les.7843	-0.99	0.0001		Les.11002	Les.3739	1	0		Les.3021	Les.438	1	0		Les.8382	Les.911	1	0
Les.1944	Les.898	1	0		Les.11911	Les.5692	1	0		Les.13392	Les.6932	-0.99	0.0001		Les.4061	Les.8457	0.99	0		Les.3680	Les.5843	1	0		Les.1900	Les.4116	1	0
Les.5107	Les.5816	-0.98	0		Les.11439	Les.5309	0.99	0		Les.12352	Les.17835	-0.99	0.0001		Les.13188	Les.3510	-1	0		Les.4364	Les.6908	1	0.0029		Les.4364	Les.7608	1	0
Les.5443	Les.9987	-0.98	0		Les.14	Les.64	1	0		Les.7118	Les.730	0.99	0.0002		Les.6756	Les.745	0.99	0		Les.3017	Les.4071	1	0		Les.21009	Les.3273	1	0
Les.1008	Les.22886	1	0		Les.10170	Les.17709	1	0		Les.5283	Les.5512	0.99	0.0001		Les.12116	Les.19483	-0.99	0.0001		Les.266	Les.3590	1	0		Les.10535	Les.13190	1	0
Les.14135	Les.16945	1	0		Les.17719	Les.9509	-0.98	0		Les.5253	Les.64	-1	0		Les.11616	Les.19084	-1	0		Les.3460	Les.4999	1	0		Les.20295	Les.5493	1	0
Les.1685	Les.4830	-0.98	0		Les.2213	Les.3750	-0.98	0		Les.1148	Les.3615	0.99	0.0001		Les.11021	Les.3050	-0.99	0.0001		Les.21335	Les.3676	1	0		Les.3021	Les.438	1	0
Les.25718	Les.7842	1	0		Les.11255	Les.21224	0.99	0		Les.1660	Les.5146	-0.99	0		Les.1103	Les.11607	-0.99	0.0001		Les.22799	Les.5935	1	0		Les.10923	Les.2069	1	0
Les.17719	Les.9509	-0.98	0		Les.5494	Les.7245	-0.98	0		Les.2306	Les.5215	0.99	0.0002		Les.1000	Les.11115	1	0		Les.3693	Les.9565	1	0		Les.2902	Les.4037	1	0
Les.10987	Les.840	1	0		Les.1776	Les.5150	1	0		Les.3122	Les.4766	0.99	0.0001		Les.4724	Les.7554	0.99	0.0001		Les.1200	Les.4065	1	0		Les.12286	Les.5343	1	0
Les.10654	Les.3418	0.99	0		Les.4874	Les.5121	1	0		Les.3173	Les.4931	1	0		Les.12369	Les.13855	0.99	0.0001		Les.18491	Les.2305	1	0		Les.23453	Les.3756	1	0
Les.19155	Les.5458	-0.98	0		Les.5692	Les.840	1	0		Les.5056	Les.5935	1	0		Les.11572	Les.3884	1	0		Les.13259	Les.6373	1	0		Les.3097	Les.8696	1	0
Les.2261	Les.4988	1	0		Les.10244	Les.11848	0.99	0		Les.5702	Les.7446	-1	0		Les.11115	Les.1308	0.99	0.0001		Les.21023	Les.21335	1	0		Les.200	Les.7083	1	0
Les.3584	Les.945	-0.98	0		Les.10363	Les.2539	1	0		Les.5275	Les.6406	0.99	0.0002		Les.3012	Les.87	-1	0		Les.2582	Les.9748	-0.99	0		Les.1721	Les.4818	1	0
Les.2052	Les.4965	-0.98	0		Les.17096	Les.8723	-0.98	0		Les.1906	Les.4663	-0.99	0.0001		Les.10850	Les.22465	-0.99	0.0001		Les.13170	Les.15929	1	0		Les.1208	Les.14517	1	0
Les.10198	Les.6396	0.99	0		Les.12353	Les.3177	1	0		Les.8925	Les.9826	1	0		Les.3769	Les.5668	-0.99	0.0002		Les.4709	Les.564	-0.99	0		Les.1606	Les.19917	1	0
Les.10976	Les.13434	1	0		Les.170	Les.18349	-0.98	0		Les.7748	Les.822	0.99	0.0001		Les.3702	Les.3757	0.99	0.0002		Les.12367	Les.21947	1	0		Les.14945	Les.173	1	0
Les.4549	Les.5356	0.99	0		Les.25718	Les.7842	1	0		Les.13322	Les.13874	1	0		Les.5120	Les.7197	-0.99	0.0001		Les.1857	Les.7849	1	0		Les.21335	Les.3459	1	0
Les.16927	Les.7842	1	0		Les.4522	Les.7130	0.99	0		Les.4837	Les.5502	-0.99	0		Les.4150	Les.5167	1	0		Les.22908	Les.2832	1	0		Les.10663	Les.2733	1	0
Les.17635	Les.23008	-0.98	0		Les.1015	Les.6781	1	0		Les.13638	Les.4909	0.99	0		Les.4515	Les.5195	-1	0		Les.1429	Les.4549	1	0.0003		Les.5343	Les.8585	1	0
Les.19042	Les.7726	-0.99	0		Les.12818	Les.7557	0.99	0		Les.17368	Les.5761	-0.99	0		Les.12130	Les.8302	1	0		Les.14122	Les.19244	1	0		Les.8439	Les.8585	1	0
Les.10513	Les.22493	1	0		Les.10180	Les.3818	1	0		Les.5142	Les.5419	0.99	0.0002		Les.13322	Les.13874	1	0		Les.19399	Les.2938	-0.99	0		Les.18491	Les.2305	1	0
Les.1627	Les.4457	1	0		Les.351	Les.64	1	0		Les.2004	Les.911	1	0		Les.4923	Les.5865	-0.99	0.0002		Les.4116	Les.5006	1	0		Les.3728	Les.8709	1	0
Les.1072	Les.3503	1	0		Les.5291	Les.7729	-0.98	0		Les.15771	Les.4447	-0.99	0.0001		Les.6913	Les.9610	-0.99	0.0001		Les.5263	Les.8351	1	0		Les.12974	Les.4681	-0.99	0
Les.4274	Les.5366	1	0		Les.12501	Les.12679	-0.98	0		Les.14644	Les.7	0.99	0.0001		Les.20117	Les.5943	-0.99	0.0001		Les.1900	Les.4051	1	0		Les.3459	Les.3676	1	0
Les.3713	Les.6460	1	0		Les.3713	Les.6460	1	0		Les.15799	Les.8776	-0.99	0		Les.314	Les.909	-0.99	0		Les.3519	Les.4549	1	0		Les.3744	Les.4818	1	0
Les.3128	Les.5728	0.99	0		Les.13484	Les.626	0.99	0		Les.22	Les.7477	-0.99	0		Les.23362	Les.5407	-0.99	0		Les.2696	Les.6908	1	0.0025		Les.12501	Les.5313	-0.99	0
Les.12823	Les.6143	1	0		Les.10204	Les.4222	0.99	0		Les.23083	Les.4070	1	0		Les.5397	Les.734	0.99	0.0001		Les.19244	Les.23293	1	0		Les.17245	Les.4043	1	0
Les.20295	Les.3397	0.99	0		Les.3413	Les.860	1	0		Les.1798	Les.3752	0.99	0.0001		Les.21892	Les.4571	-0.99	0.0002		Les.15929	Les.3983	1	0		Les.12244	Les.1344	1	0
Les.10204	Les.3983	1	0		Les.15184	Les.3460	0.99	0		Les.19128	Les.3327	0.99	0.0001		Les.12442	Les.8879	0.99	0.0001		Les.3561	Les.3830	1	0		Les.1429	Les.4549	1	0.0003
Les.713	Les.7361	1	0		Les.2985	Les.4724	1	0		Les.11584	Les.1581	-0.99	0.0001		Les.3014	Les.5115	-1	0		Les.3680	Les.5915	1	0		Les.21023	Les.21224	1	0
Les.19115	Les.9622	0.99	0		Les.5995	Les.9613	-0.99	0		Les.14466	Les.4528	0.99	0.0001		Les.12219	Les.2368	-0.99	0.0001		Les.12937	Les.13895	-0.99	0		Les.17750	Les.438	1	0
Les.11992	Les.13510	-0.98	0		Les.19932	Les.3742	0.99	0		Les.4617	Les.5839	0.99	0.0001		Les.11635	Les.2922	0.99	0		Les.11346	Les.19659	-0.99	0		Les.1857	Les.3676	1	0
Les.10363	Les.3474	1	0		Les.17292	Les.19332	-0.98	0		Les.4948	Les.5996	1	0		Les.5142	Les.5418	0.99	0.0001		Les.4705	Les.626	-0.99	0		Les.12286	Les.5365	1	0
Les.19120	Les.5091	0.99	0		Les.6504	Les.874	0.99	0		Les.3702	Les.3757	0.99	0.0002		Les.10272	Les.11593	-0.99	0.0001		Les.10648	Les.840	1	0		Les.11244	Les.3627	-0.99	0
Les.1171	Les.12387	1	0		Les.2296	Les.7402	-0.98	0		Les.233	Les.25634	-0.99	0		Les.17691	Les.21902	0.99	0.0001		Les.13399	Les.1701	1	0		Les.16613	Les.21009	1	0
Les.5692	Les.840	1	0		Les.12660	Les.5494	-0.99	0		Les.2174	Les.5041	0.99	0		Les.1857	Les.20721	0.99	0.0001		Les.11244	Les.3627	-0.99	0		Les.2380	Les.4981	1	0
Les.1580	Les.3237	0.99	0		Les.1072	Les.3503	1	0		Les.6805	Les.8686	-0.99	0.0001		Les.4617	Les.5817	0.99	0		Les.8439	Les.8686	1	0		Les.2186	Les.22700	1	0
Les.4522	Les.7130	0.99	0		Les.19966	Les.3818	1	0		Les.519	Les.7887	0.99	0.0001		Les.19888	Les.2770	0.99	0.0002		Les.3744	Les.4806	1	0		Les.3523	Les.8709	1	0
Les.13712	Les.4764	-0.98	0		Les.713	Les.7361	1	0		Les.24753	Les.5253	0.99	0.0001		Les.2174	Les.5039	1	0		Les.19303	Les.25547	-0.99	0		Les.13399	Les.1701	1	0
Les.10846	Les.788	0.99	0		Les.14178	Les.4037	1	0		Les.10201	Les.4696	-1	0		Les.13381	Les.5493	1	0		Les.2060	Les.4981	1	0		Les.22799	Les.6258	1	0
Les.200	Les.4115	0.99	0		Les.20295	Les.25718	0.99	0		Les.4150	Les.5167	1	0		Les.1290	Les.8161	1	0		Les.3479	Les.8439	1	0		Les.5494	Les.6761	-0.99	0
Les.1453	Les.4097	-1	0.0698		Les.14829	Les.9808	0.99	0		Les.1333	Les.3681	-0.99	0.0001		Les.10676	Les.2625	0.99	0		Les.1344	Les.375	1	0		Les.23819	Les.25675	1	0
Les.1379	Les.1453	-1	0		Les.12069	Les.1743	0.99	0		Les.11002	Les.3739	1	0		Les.10351	Les.11936	0.99	0.0001		Les.5343	Les.88	1	0		Les.1224	Les.200	1	0.0246
Les.12353	Les.8356	1	0.0007		Les.14058	Les.20037	0.99	0		Les.11512	Les.2842	1	0		Les.20721	Les.6555	0.99	0		Les.15182	Les.4065	1	0		Les.15182	Les.4065	1	0
Les.12501	Les.12679	-0.98	0		Les.1627	Les.4126	1	0		Les.14932	Les.4474	-0.99	0.0001		Les.12623	Les.7981	-0.99	0		Les.14058	Les.23195	1	0		Les.4705	Les.626	-0.99	0
[truncated: 56,639 more rows]

## Sheet: Sheet3
mod_diff_Flesh-Leaf_100t.csv
Module Numbers	Genes
1	Les.1453	Les.10923	Les.5587	Les.17733	Les.3519	Les.3509	Les.2696	Les.10204	Les.2038	Les.7344	Les.8356	Les.7353	Les.7130	Les.3828	Les.5715	Les.687	Les.4919	Les.654	Les.13093	Les.22493	Les.1818	Les.4988	Les.1061	Les.1443	Les.7842	Les.17792	Les.4953	Les.10513	Les.14	Les.3983	Les.3397	Les.10466	Les.16568	Les.2261	Les.3741	Les.1379	Les.22908	Les.1714	Les.3696	Les.22651	Les.2782	Les.7633	Les.1225	Les.1245	Les.2733	Les.16927	Les.351	Les.5365	Les.5366
2	Les.848	Les.3826	Les.3503	Les.2060	Les.5692	Les.7742	Les.1008	Les.19244	Les.7361	Les.3474	Les.2133	Les.2539	Les.2170	Les.10943	Les.1072	Les.16278	Les.5121	Les.42	Les.2902	Les.764	Les.3713	Les.719	Les.713	Les.4874	Les.11911	Les.13190	Les.5055	Les.4363	Les.3682	Les.22682	Les.3646	Les.16424	Les.13732	Les.10363	Les.16479	Les.3636	Les.1231	Les.840	Les.386	Les.19326	Les.4685	Les.6460	Les.3584	Les.3580	Les.7087	Les.17096	Les.173	Les.8709	Les.22886
3	Les.3818	Les.22660	Les.15363	Les.22562	Les.13434	Les.585	Les.5689	Les.1597	Les.16037	Les.12823	Les.3827	Les.960	Les.14178	Les.10180	Les.1429	Les.12444	Les.10976	Les.19950	Les.3959	Les.19966	Les.17270	Les.22803	Les.11565	Les.13667	Les.6143	Les.15970	Les.12244	Les.861	Les.5362	Les.2460	Les.3505	Les.10949	Les.2380	Les.1380	Les.22920	Les.2847	Les.5054	Les.7849	Les.19009	Les.8805	Les.1344	Les.4037	Les.5564	Les.1123
4	Les.11860	Les.9613	Les.3299	Les.15550
5	Les.4106	Les.4121	Les.1944	Les.1015	Les.3816	Les.11255	Les.3413	Les.4057	Les.5150	Les.1776	Les.9232	Les.17625	Les.2834	Les.25151	Les.898	Les.863	Les.2451	Les.3561	Les.11848	Les.13259	Les.10244	Les.12341	Les.6781	Les.7224	Les.6620	Les.4309	Les.881	Les.860	Les.11102	Les.10770	Les.4110	Les.1452	Les.2208
6	Les.2457	Les.18349	Les.8791
7	Les.1606	Les.4040	Les.12818	Les.6436	Les.7726	Les.170	Les.744	Les.206	Les.3742
8	Les.4116	Les.4123	Les.2061	Les.22799	Les.3035	Les.23819	Les.3466	Les.9879	Les.1067	Les.1451	Les.6258	Les.105	Les.4457	Les.4806	Les.25671	Les.6540	Les.11072	Les.3694	Les.3641	Les.1627	Les.16897	Les.19353	Les.11864
9	Les.7402	Les.25547	Les.14404
10	Les.5675	Les.3070	Les.5536	Les.385	Les.815	Les.8438	Les.709
11	Les.10588	Les.9714	Les.661
12	Les.14218	Les.2688	Les.3825	Les.10648	Les.9061	Les.12412	Les.17738	Les.1882	Les.15193	Les.19559	Les.88	Les.2493	Les.781	Les.17670	Les.8523	Les.10846	Les.5493	Les.23328	Les.3664	Les.1166	Les.5832	Les.17008	Les.2279
13	Les.1536	Les.2655	Les.951	Les.10145	Les.8264	Les.12025	Les.10544	Les.1481	Les.8161	Les.3732	Les.3707	Les.2863	Les.21494	Les.9195	Les.21910	Les.15373	Les.11872
14	Les.3679	Les.9969	Les.4307	Les.21525	Les.8310	Les.1900	Les.14122	Les.8911	Les.5158	Les.5490	Les.5789	Les.3673	Les.834	Les.1208	Les.14284
15	Les.5107	Les.14086	Les.25163
16	Les.10227	Les.14135	Les.3404
17	Les.10818	Les.24206	Les.16945	Les.3113	Les.2438
18	Les.6470	Les.558	Les.10665
19	Les.4056	Les.4114	Les.2004
20	Les.16613	Les.18491	Les.3647	Les.3665
mod_diff_Flesh-Peel_100t.csv
Module Numbers	Genes
1	Les.1453	Les.2934	Les.5587	Les.25718	Les.3509	Les.4115	Les.10204	Les.12353	Les.2038	Les.2095	Les.7344	Les.8356	Les.7353	Les.7130	Les.3828	Les.5715	Les.687	Les.4919	Les.654	Les.22493	Les.1818	Les.4988	Les.1061	Les.1443	Les.64	Les.14	Les.3397	Les.10466	Les.16568	Les.2261	Les.3741	Les.1379	Les.1714	Les.7633	Les.1225	Les.1245	Les.1603	Les.16927	Les.5366	Les.4299	Les.2782	Les.4473	Les.1721	Les.9551	Les.13330	Les.10923	Les.3696	Les.4274	Les.3701
2	Les.848	Les.3826	Les.3503	Les.5692	Les.1008	Les.7361	Les.3474	Les.2133	Les.2170	Les.2539	Les.1072	Les.16278	Les.42	Les.2902	Les.764	Les.3713	Les.713	Les.4874	Les.1729	Les.11911	Les.5055	Les.4363	Les.22682	Les.3646	Les.16424	Les.13732	Les.10363	Les.3636	Les.386	Les.19326	Les.4685	Les.6460	Les.3584	Les.3580	Les.7087	Les.17096
3	Les.22886	Les.173	Les.8709	Les.2174	Les.10943	Les.13190	Les.16479	Les.7742	Les.5121	Les.25633	Les.1231	Les.25117	Les.4364	Les.840	Les.2060	Les.19244	Les.10987	Les.719	Les.3682	Les.945	Les.1716	Les.3560	Les.6074
4	Les.22660	Les.13434	Les.1597	Les.16037	Les.12823	Les.3827	Les.14178	Les.5564	Les.10180	Les.1429	Les.12444	Les.1380	Les.1123	Les.3959	Les.19966	Les.22803	Les.11565	Les.2847	Les.6143	Les.15970	Les.861	Les.5362	Les.2460	Les.3505	Les.8805	Les.15363	Les.10949	Les.5689	Les.19950	Les.17270	Les.19009	Les.4037	Les.585	Les.960	Les.13667	Les.5054	Les.887	Les.22562	Les.10976	Les.3818	Les.1344
5	Les.4106	Les.4121	Les.1944	Les.1015	Les.3816	Les.906	Les.11255	Les.16218	Les.3413	Les.1452	Les.4057	Les.5150	Les.2208	Les.1776	Les.9232	Les.17625	Les.2834	Les.25151	Les.17312	Les.898	Les.863	Les.2451	Les.11848	Les.13259	Les.10244	Les.12341	Les.6781	Les.7224	Les.234	Les.881	Les.860	Les.11102	Les.10770	Les.3561
6	Les.3563	Les.2457	Les.15550	Les.11860	Les.7726	Les.4040	Les.170	Les.206
7	Les.4123	Les.2061	Les.3035	Les.3466	Les.9879	Les.1067	Les.1451	Les.105	Les.4457	Les.25671	Les.709	Les.6540	Les.11072	Les.3694	Les.3641	Les.815	Les.1627	Les.16897	Les.19353	Les.385	Les.11864
8	Les.7402	Les.744	Les.25547	Les.3299	Les.19042
9	Les.2688	Les.3825	Les.9061	Les.12412	Les.17738	Les.1882	Les.15193	Les.19559
10	Les.2493	Les.781	Les.2279	Les.17670	Les.8523	Les.10846	Les.23328	Les.3664	Les.1166	Les.5832	Les.17008
11	Les.5493	Les.10648	Les.88
12	Les.13426	Les.6396	Les.7947	Les.19471
13	Les.6837	Les.11277	Les.20029
14	Les.1536	Les.2655	Les.13406	Les.951	Les.10145	Les.8264	Les.12025	Les.10544	Les.8961	Les.1481
15	Les.8161	Les.3732	Les.3707	Les.2863	Les.21494	Les.9195	Les.21910	Les.15373	Les.11872
16	Les.3679	Les.9969	Les.4307	Les.21525	Les.8310	Les.8911	Les.5158
17	Les.5490	Les.5789	Les.3673	Les.1208
18	Les.1900	Les.14122	Les.834	Les.14284
19	Les.12387	Les.2004	Les.10227	Les.14135	Les.3404
20	Les.24206	Les.16945	Les.3113	Les.2438
21	Les.10052	Les.5361	Les.5356
mod_diff_Leaf-Flesh_100t.csv
Module Numbers	Genes
1	Les.10975	Les.651	Les.24753	Les.21075	Les.5947	Les.19483	Les.6326	Les.2271	Les.12126	Les.9172	Les.13188	Les.15260	Les.816	Les.3701	Les.9057	Les.1091	Les.8695	Les.61	Les.2824	Les.5783	Les.23323	Les.12369	Les.3755	Les.9642	Les.7155	Les.344	Les.2246	Les.3128	Les.10517	Les.4617	Les.14433	Les.11481	Les.1561	Les.11635	Les.19532	Les.12605	Les.3378	Les.6394	Les.2030	Les.778	Les.11478	Les.11685	Les.6555	Les.690	Les.5280	Les.4490	Les.11862	Les.13064	Les.25619
2	Les.8925	Les.1518	Les.4803
3	Les.12440	Les.10242	Les.1034	Les.10464	Les.20019
4	Les.1154	Les.4536	Les.4465	Les.13918	Les.20413	Les.7002	Les.3502	Les.3494	Les.4998	Les.5616	Les.16568	Les.4805	Les.1353	Les.2842
5	Les.16476	Les.3633	Les.12210	Les.1185	Les.10078	Les.11125	Les.5227	Les.2106	Les.664	Les.2184	Les.18820	Les.1082	Les.9253	Les.11512	Les.9112	Les.834	Les.5357	Les.22637	Les.8366	Les.8264	Les.4047	Les.5039	Les.10801	Les.9615	Les.416
6	Les.15201	Les.13980	Les.13418	Les.1546	Les.911	Les.9061	Les.5597	Les.4999	Les.3752	Les.4820	Les.4866	Les.1311	Les.3693	Les.13170	Les.3647	Les.3677	Les.3560	Les.11115	Les.1000	Les.3822	Les.5224	Les.22756	Les.2139	Les.606	Les.9826	Les.9511
7	Les.12494	Les.11050	Les.2722	Les.4978
8	Les.7106	Les.17676	Les.9137
9	Les.1743	Les.1452	Les.2208	Les.815
10	Les.4115	Les.1380	Les.2847	Les.2004	Les.4114	Les.4222	Les.13406
11	Les.22517	Les.3627	Les.10023
12	Les.812	Les.5605	Les.4399	Les.5740
13	Les.12389	Les.13374	Les.8172
14	Les.12508	Les.23083	Les.7385	Les.4420	Les.1776	Les.1525	Les.15679	Les.2543	Les.15586	Les.11346	Les.13254	Les.3739	Les.1369	Les.16613	Les.5935	Les.5915	Les.16424	Les.2782	Les.17581	Les.12277	Les.2084	Les.5167	Les.872	Les.2444	Les.19797	Les.4150	Les.9839	Les.207	Les.4070	Les.4065	Les.8547	Les.21494	Les.5056	Les.5052	Les.8427
15	Les.2636	Les.11605	Les.11945	Les.3489	Les.4906
16	Les.7475	Les.7278	Les.75	Les.12593	Les.5518	Les.11301	Les.11376	Les.5879	Les.6973	Les.12130	Les.12081	Les.17728	Les.11054	Les.12207	Les.1211	Les.1200	Les.6908	Les.17245	Les.3983	Les.8161	Les.11491	Les.5393	Les.4118	Les.4116	Les.4051	Les.4056	Les.12957	Les.6074	Les.8439
17	Les.16662	Les.5996	Les.28	Les.19009	Les.3120	Les.3534	Les.13381	Les.4948	Les.11382	Les.2850	Les.3641	Les.4766	Les.1189	Les.13259	Les.3820	Les.3884	Les.17233	Les.593	Les.5479	Les.5493	Les.24206	Les.878	Les.877	Les.9177	Les.8099	Les.5398	Les.2458	Les.21169	Les.4170	Les.9790	Les.4093
18	Les.901	Les.11572	Les.462
19	Les.324	Les.2574	Les.1584	Les.1041
20	Les.1818	Les.13869	Les.23121	Les.4528	Les.12472	Les.1741
21	Les.8785	Les.13786	Les.8723	Les.14202	Les.7715	Les.945	Les.951	Les.4818	Les.3612	Les.1223	Les.576	Les.10492	Les.5362	Les.6493	Les.24362	Les.23479	Les.8382	Les.12855	Les.203	Les.10538	Les.8598	Les.18075	Les.9649
22	Les.51	Les.14592	Les.12791
23	Les.421	Les.12332	Les.3274
24	Les.12643	Les.13240	Les.1598	Les.6874
25	Les.5643	Les.210	Les.1619
26	Les.3014	Les.2607	Les.1241
27	Les.14662	Les.2565	Les.6806
28	Les.13316	Les.8873	Les.22
mod_diff_Leaf-Peel_100t.csv
Module Numbers	Genes
1	Les.10975	Les.651	Les.24753	Les.21075	Les.5947	Les.19483	Les.6326	Les.2271	Les.12126	Les.9172	Les.3701	Les.15260	Les.816	Les.9057	Les.1091	Les.13188	Les.8695	Les.61	Les.2824	Les.23323	Les.12369	Les.3755	Les.5783	Les.9642	Les.7155	Les.344	Les.2246	Les.3128	Les.10517	Les.4617	Les.11481	Les.1561	Les.11635	Les.14433	Les.19532	Les.12605	Les.3378	Les.6394	Les.2030	Les.778	Les.11478	Les.11685	Les.6555	Les.6471	Les.4633	Les.690	Les.5280	Les.4490	Les.11862
2	Les.12440	Les.10242	Les.2174	Les.1034	Les.10464
3	Les.8925	Les.1518	Les.4803
4	Les.1154	Les.4536	Les.4465	Les.13918	Les.1743	Les.1729	Les.4364	Les.20413	Les.7002	Les.3502	Les.3494	Les.5564	Les.1452	Les.4998	Les.5616	Les.16568	Les.4805	Les.1353	Les.2842	Les.16476	Les.3633	Les.12210	Les.10078	Les.11125	Les.5227	Les.2106	Les.2184	Les.18820	Les.1082	Les.2208	Les.9253	Les.11512	Les.815	Les.9112	Les.834	Les.5357	Les.22637	Les.8366	Les.8264	Les.4047	Les.5039	Les.10801	Les.9615	Les.416
5	Les.15201	Les.13980	Les.8961	Les.13418	Les.1546	Les.9061	Les.5597	Les.4999	Les.1380	Les.3752	Les.4820	Les.4866	Les.2847	Les.1311	Les.3693	Les.3677	Les.11115	Les.2004	Les.1000	Les.3822	Les.5224	Les.22756	Les.2139	Les.606	Les.709	Les.4115	Les.9826	Les.9511
6	Les.13406	Les.3498	Les.19748
7	Les.7106	Les.17676	Les.9137
8	Les.3627	Les.10023	Les.22517
9	Les.2435	Les.1172	Les.6
10	Les.812	Les.5605	Les.6883	Les.4399
11	Les.1541	Les.9110	Les.17194
12	Les.12508	Les.23083	Les.7385	Les.4420	Les.1776	Les.1525	Les.15679	Les.2543	Les.15586	Les.11346	Les.13254	Les.3739	Les.1369	Les.5935	Les.16424	Les.17581	Les.12277	Les.2084	Les.5167	Les.872	Les.2380	Les.2444	Les.19797	Les.4150	Les.9839	Les.207	Les.4070	Les.8547	Les.21494	Les.5056	Les.5052	Les.8427
13	Les.5710	Les.2979	Les.19534	Les.4554
14	Les.2636	Les.11605	Les.11945	Les.4906	Les.3489
15	Les.6651	Les.11144	Les.385	Les.4075	Les.7828
16	Les.8230	Les.16609	Les.11799
17	Les.1182	Les.14214	Les.19913
18	Les.7475	Les.75	Les.12593	Les.5518	Les.11301	Les.11376	Les.22920	Les.5879	Les.6973	Les.12130	Les.12081	Les.17728	Les.11054	Les.12207	Les.1211	Les.17245	Les.8161	Les.11491	Les.5393	Les.4118	Les.4056	Les.12957
19	Les.814	Les.4696	Les.5407
20	Les.5996	Les.28	Les.19009	Les.3120	Les.3534	Les.13381	Les.4948	Les.11382	Les.2850	Les.3641	Les.4766	Les.13259	Les.3820
21	Les.17233	Les.593	Les.5479	Les.5493	Les.24206	Les.878	Les.877	Les.9177	Les.8099	Les.5398	Les.2458	Les.21169	Les.9790	Les.4093
22	Les.17681	Les.10474	Les.25117
23	Les.10987	Les.1189	Les.3884
24	Les.5706	Les.9300	Les.901	Les.11572	Les.462
25	Les.2574	Les.1584	Les.1041	Les.11405
26	Les.16218	Les.11082	Les.48	Les.1818
27	Les.13869	Les.23121	Les.4528	Les.12472	Les.1741	Les.8785	Les.13786	Les.8723	Les.14202	Les.7715	Les.945	Les.951	Les.906
28	Les.4818	Les.3612	Les.576	Les.10492	Les.17312	Les.5362	Les.6493	Les.24362	Les.23479	Les.12855	Les.203	Les.10538	Les.18349	Les.8598	Les.18075	Les.9649
29	Les.51	Les.14592	Les.12791
30	Les.421	Les.12332	Les.3274
31	Les.2679	Les.5085	Les.5822
32	Les.12643	Les.13240	Les.1598	Les.6874
33	Les.5643	Les.210	Les.1619
34	Les.3014	Les.2607	Les.1241
35	Les.4599	Les.19409	Les.3262
mod_diff_Peel-Flesh_100t.csv
Module Numbers	Genes
1	Les.2029	Les.3021	Les.89	Les.9745	Les.7608	Les.1429	Les.17750	Les.10463	Les.8351	Les.5120	Les.3756	Les.12341	Les.10230	Les.23453	Les.3732	Les.8585	Les.23076	Les.20388	Les.21009	Les.3273	Les.25188	Les.13399	Les.4317	Les.3479	Les.11002	Les.4549	Les.3281	Les.5416	Les.13170	Les.16464	Les.2186	Les.4071	Les.12286	Les.4039	Les.6908	Les.15577	Les.19978	Les.8439	Les.1701	Les.20115	Les.8686	Les.3035	Les.16613	Les.3647	Les.10648	Les.5012	Les.88	Les.677	Les.5112
2	Les.2254	Les.2248	Les.3731	Les.4170	Les.6819	Les.9649	Les.3676	Les.681	Les.2528	Les.4981	Les.1224	Les.12025	Les.9132	Les.1851	Les.7826	Les.1857	Les.7213	Les.1185	Les.375	Les.23293	Les.11326	Les.21335	Les.20019	Les.14284	Les.21224	Les.6620	Les.2068	Les.3458	Les.25248	Les.2832	Les.5516	Les.25218	Les.7083	Les.4110	Les.7042	Les.2060	Les.719	Les.19244	Les.3682	Les.10987	Les.3560	Les.22908	Les.21023	Les.17733	Les.200	Les.17792	Les.15184	Les.10513	Les.22920
3	Les.25675	Les.6187	Les.309	Les.8802	Les.7724	Les.25182	Les.951	Les.3464	Les.5951	Les.664	Les.8988	Les.4072	Les.4065	Les.4042	Les.1200	Les.1115	Les.5118	Les.5850	Les.19284	Les.13259	Les.12434	Les.4114	Les.6373	Les.2782	Les.13330	Les.5557	Les.14475	Les.3070	Les.4126	Les.7742	Les.1231	Les.5121	Les.585	Les.13667	Les.960	Les.5054	Les.23819	Les.25633	Les.15182
4	Les.10244	Les.23427	Les.3744	Les.4818	Les.4130	Les.4132	Les.2863	Les.13687	Les.5429	Les.5935	Les.12299	Les.3683	Les.5006	Les.3693	Les.3640	Les.1663	Les.9565	Les.412	Les.1837	Les.23195	Les.4952	Les.3571	Les.1721	Les.1900	Les.5764	Les.4051	Les.834	Les.14058
5	Les.4920	Les.62	Les.3152	Les.3097	Les.10205	Les.14810	Les.17709
6	Les.2069	Les.3523	Les.3728	Les.24351	Les.1776	Les.9808	Les.23832	Les.13553	Les.4050	Les.8709	Les.1399	Les.1122	Les.58	Les.103	Les.398
7	Les.23613	Les.12367	Les.1967	Les.3830	Les.12896	Les.21206	Les.9061	Les.479	Les.13936	Les.13322	Les.8980	Les.1818	Les.1655	Les.8230	Les.1208	Les.21947	Les.10535	Les.14517
8	Les.13349	Les.4309	Les.3561
9	Les.1606	Les.3330	Les.4705	Les.5363	Les.626	Les.7065	Les.19115	Les.4701	Les.15228
10	Les.127	Les.6761	Les.4957	Les.4291	Les.12818	Les.1349	Les.3299	Les.23108	Les.9790	Les.13400	Les.4150
11	Les.19913	Les.3475	Les.3884	Les.5049	Les.3680	Les.5915	Les.3667	Les.1650	Les.8498	Les.8911	Les.1189	Les.1380	Les.4899	Les.4452	Les.5843	Les.3989
12	Les.8120	Les.2019	Les.8897	Les.2061	Les.1944	Les.12069	Les.15085	Les.9839	Les.23303	Les.22705	Les.17778	Les.6093	Les.16945	Les.21908	Les.3567
13	Les.8382	Les.234	Les.23164
14	Les.2305	Les.2106	Les.5789	Les.11491
15	Les.3120	Les.23291	Les.129
16	Les.14945	Les.5271	Les.5630	Les.4997
17	Les.6827	Les.8356	Les.1604
mod_diff_Peel-Leaf_100t.csv
Module Numbers	Genes
1	Les.3021	Les.13093	Les.351	Les.89	Les.9745	Les.10663	Les.7608	Les.1429	Les.17750	Les.5112	Les.3186	Les.10463	Les.8351	Les.3519	Les.2696	Les.3756	Les.12341	Les.10230	Les.23453	Les.3730	Les.3732	Les.8585	Les.23076	Les.20388	Les.21009	Les.3273	Les.25188	Les.25117	Les.3017	Les.10648	Les.13399	Les.4317	Les.3479	Les.4364	Les.5012	Les.4549	Les.22717	Les.3281	Les.5416	Les.22700	Les.22651	Les.16464	Les.2186	Les.4071	Les.12286	Les.4039	Les.840	Les.7842	Les.5365
2	Les.22920	Les.2068	Les.2060	Les.2254	Les.2248	Les.3731	Les.6819	Les.719	Les.22908	Les.3818	Les.21023	Les.17733	Les.19244	Les.9649	Les.21224	Les.3458	Les.3682	Les.3676	Les.681	Les.2528	Les.2380	Les.4981	Les.12244	Les.1224	Les.12025	Les.9132	Les.1851	Les.7826	Les.200	Les.7849	Les.17792	Les.7213	Les.375	Les.23293	Les.6620	Les.10513	Les.11326	Les.21335	Les.14284	Les.3560	Les.4170	Les.1857	Les.10987	Les.15184	Les.22562	Les.25248	Les.1344	Les.1185	Les.5516
3	Les.585	Les.25675	Les.6187	Les.309	Les.8802	Les.13667	Les.7742	Les.7724	Les.960	Les.6373	Les.25182	Les.951	Les.23819	Les.3070	Les.3464	Les.5951	Les.13330	Les.5557	Les.14475	Les.8988	Les.4072	Les.1231	Les.5121	Les.1115	Les.5118	Les.5850	Les.19284	Les.13259	Les.4114	Les.5054	Les.1200	Les.4126	Les.664	Les.4042	Les.2782	Les.12434	Les.4065	Les.25633	Les.15182
4	Les.10244	Les.4806	Les.23427	Les.3744	Les.5675	Les.22799	Les.4818	Les.1721	Les.4130	Les.4132	Les.2863	Les.13687	Les.1900	Les.5429	Les.5935	Les.12299	Les.3683	Les.5006	Les.3693	Les.3640	Les.1663	Les.9565	Les.5764	Les.412	Les.1837	Les.23195	Les.834	Les.4952	Les.6258	Les.14058	Les.3571	Les.4116	Les.4051
5	Les.11244	Les.4920	Les.8791	Les.14810	Les.1606	Les.3152	Les.17709	Les.62	Les.3097	Les.3299	Les.626	Les.10205	Les.8696	Les.6761	Les.12818
6	Les.2069	Les.3523	Les.14218	Les.5689	Les.3728	Les.24351	Les.1776	Les.9808	Les.23832	Les.5493	Les.3696	Les.13553	Les.10923	Les.4050	Les.8709	Les.20295	Les.19950	Les.1399	Les.1122	Les.4274	Les.19569	Les.103	Les.398
7	Les.23613	Les.12367	Les.1967	Les.3830	Les.12896	Les.21206	Les.13190	Les.4309	Les.9061	Les.13936	Les.13322	Les.8980	Les.1818	Les.10943	Les.1655	Les.1208	Les.21947	Les.10535	Les.3561	Les.14517
8	Les.3725	Les.9790	Les.3505	Les.12974
9	Les.479	Les.13349	Les.16479	Les.8230
10	Les.15228	Les.4957	Les.1349
11	Les.3475	Les.5049	Les.3680	Les.3667	Les.1650	Les.8498	Les.8911	Les.1380	Les.4899	Les.4452	Les.5843	Les.3989
12	Les.6436	Les.2121	Les.1258
13	Les.8120	Les.2019	Les.8897	Les.2061	Les.1944	Les.12069	Les.15085	Les.9839	Les.23303	Les.22705	Les.17778	Les.6093	Les.16945	Les.21908	Les.3567
14	Les.19913	Les.3884	Les.5915	Les.1189
15	Les.2004	Les.9683	Les.2305	Les.2106	Les.5789	Les.11491	Les.4037	Les.10052	Les.2902
16	Les.23164	Les.14877	Les.3411	Les.17245	Les.3120	Les.23291	Les.129
17	Les.8183	Les.3016	Les.18491	Les.24705
18	Les.17270	Les.10460	Les.10296
[truncated: 32 more columns]

## Sheet: Sheet4
pos_Flesh_Leaf_100t_100s.csv							pos_Flesh_Peel_100t_100s.csv							pos_Leaf_Peel_100t_100s.csv
gene1	gene2	r1-value	r2-value	P-value of r1	P-value of r2		gene1	gene2	r1-value	r2-value	P-value of r1	P-value of r2		gene1	gene2	r1-value	r2-value	P-value of r1	P-value of r2
Les.1344	Les.5564	0.99	0.99	0	0		Les.2696	Les.4953	0.99	0.99	0	0		Les.3035	Les.852	0.99	0.99	0	0
Les.234	Les.4110	0.99	0.99	0	0.0001		Les.5995	Les.5996	0.99	0.99	0	0		Les.4051	Les.4116	0.99	0.99	0	0
Les.10421	Les.2418	0.99	0.99	0	0.0001		Les.13093	Les.5365	0.99	0.99	0	0		Les.25633	Les.4042	0.99	0.99	0.0001	0
Les.17312	Les.906	0.99	0.99	0	0		Les.14058	Les.1721	0.99	0.99	0	0		Les.1344	Les.20019	0.99	0.99	0	0
Les.20295	Les.3701	0.99	0.99	0	0.0001		Les.3561	Les.4309	0.99	0.99	0	0		Les.1606	Les.3505	0.99	0.99	0.0001	0
Les.15184	Les.3701	0.99	0.99	0	0.0002		Les.351	Les.5365	0.99	0.99	0	0		Les.3097	Les.62	0.99	0.99	0	0
Les.1123	Les.1344	0.99	0.99	0	0		Les.4274	Les.4522	0.99	0.99	0	0		Les.3983	Les.6908	0.99	0.99	0	0.0025
Les.2380	Les.8805	0.99	0.99	0	0.0001		Les.2380	Les.3818	0.99	0.99	0	0		Les.4043	Les.911	0.99	0.99	0	0
Les.16218	Les.17312	0.99	0.99	0	0		Les.19115	Les.4808	0.99	0.99	0	0		Les.1185	Les.1344	0.99	0.99	0	0.071
Les.2174	Les.4364	0.99	0.99	0	0		Les.1606	Les.3299	0.99	0.99	0	0		Les.3983	Les.8439	0.99	0.99	0	0
Les.12679	Les.6883	0.99	0.99	0	0.0001		Les.10513	Les.200	0.99	0.99	0	0.0219		Les.234	Les.911	0.99	0.99	0.0001	0
Les.1743	Les.815	0.99	0.99	0	0		Les.10987	Les.719	0.99	0.99	0	0		Les.1189	Les.3884	0.99	0.99	0	0
Les.5865	Les.682	0.99	0.99	0	0.0001		Les.3696	Les.4274	0.99	0.99	0	0.0423		Les.14945	Les.6	0.99	0.99	0.0001	0
Les.1729	Les.2174	0.99	0.99	0	0		Les.2068	Les.3458	0.99	0.99	0	0.0502		Les.6074	Les.6908	0.99	0.99	0	0.0032
Les.4126	Les.709	0.99	0.99	0	0		Les.10976	Les.7849	0.99	0.99	0	0		Les.3560	Les.4110	0.99	0.99	0	0
Les.19336	Les.19928	0.99	0.99	0	0.0002		Les.4806	Les.5675	0.99	0.99	0	0		Les.1200	Les.5054	0.99	0.99	0	0
Les.1729	Les.25633	0.99	0.99	0	0		Les.4806	Les.6258	0.99	0.99	0	0		Les.6074	Les.8439	0.99	0.99	0	0
Les.25633	Les.4364	0.99	0.99	0	0		Les.19244	Les.2060	0.99	0.99	0	0		Les.3983	Les.6074	0.99	0.99	0	0
Les.2004	Les.4114	0.99	0.99	0	0		Les.5738	Les.661	0.99	0.99	0	0		Les.1185	Les.20019	0.99	0.99	0	0
Les.1603	Les.20295	0.99	0.99	0	0.0001		Les.22717	Les.7842	0.99	0.99	0	0		Les.20115	Les.4953	0.99	0.99	0.0001	0
Les.1380	Les.2847	0.99	0.99	0	0		Les.3696	Les.4522	0.99	0.99	0	0		Les.19659	Les.7278	0.99	0.99	0	0
Les.2934	Les.3017	0.99	0.99	0	0.0001		Les.10513	Les.22908	0.99	0.99	0	0		Les.4114	Les.4126	0.99	0.99	0	0
Les.1729	Les.4364	0.99	0.99	0	0		Les.22717	Les.852	0.99	0.99	0	0		Les.10987	Les.4170	0.99	0.99	0	0
Les.1123	Les.5564	0.99	0.99	0	0		Les.1762	Les.5112	0.99	0.99	0	0		Les.11002	Les.16613	0.99	0.99	0	0
Les.2905	Les.4633	0.99	0.99	0	0.0001		Les.4808	Les.744	0.99	0.99	0	0		Les.24705	Les.3016	0.99	0.99	0	0
Les.16218	Les.906	0.99	0.99	0	0		Les.14122	Les.14284	0.99	0.99	0	0		Les.12434	Les.4065	0.99	0.99	0	0
Les.22920	Les.5054	0.99	0.99	0	0		Les.10976	Les.1344	0.99	0.99	0	0		Les.12434	Les.2782	0.99	0.99	0.0614	0
Les.13406	Les.8961	0.99	0.99	0	0		Les.5168	Les.5728	0.99	0.99	0	0		Les.6908	Les.8439	0.99	0.99	0	0.0029
Les.13247	Les.17194	0.99	0.99	0	0.0002		Les.4364	Les.6074	0.99	0.99	0	0		Les.25633	Les.664	0.99	0.99	0	0
Les.2174	Les.25633	0.99	0.99	0	0		Les.2696	Les.5365	0.99	0.99	0	0		Les.2782	Les.4065	0.99	0.99	0.0633	0
Les.4115	Les.4222	0.99	0.99	0	0		Les.1344	Les.7849	0.99	0.99	0	0		Les.13170	Les.3647	0.99	0.99	0	0
Les.1452	Les.2208	0.99	0.99	0	0		Les.3519	Les.7842	0.99	0.99	0	0		Les.5127	Les.5731	0.99	0.99	0.0002	0
Les.10987	Les.25117	0.99	0.99	0	0		Les.2380	Les.7849	0.99	0.99	0	0		Les.19913	Les.5915	0.99	0.99	0	0.0696
Les.20037	Les.25718	0.99	0.99	0	0.0001		Les.351	Les.7842	0.99	0.99	0	0		Les.4042	Les.664	0.99	0.99	0.0001	0
Les.17684	Les.1972	0.99	0.99	0	0.0001		Les.25635	Les.4835	0.99	0.99	0	0
Les.15184	Les.20295	0.99	0.99	0	0		Les.10513	Les.21023	0.99	0.99	0	0
Les.10977	Les.12353	0.99	0.99	0	0.0002		Les.20295	Les.3696	0.99	0.99	0	0.0351
							Les.15363	Les.17270	0.99	0.99	0	0
							Les.17733	Les.21023	0.99	0.99	0	0
							Les.19244	Les.3560	0.99	0.99	0	0
							Les.10923	Les.3696	0.99	0.99	0	0.0388
							Les.351	Les.852	0.99	0.99	0	0
							Les.5012	Les.88	0.99	0.99	0	0
							Les.13093	Les.7842	0.99	0.99	0	0
							Les.4364	Les.840	0.99	0.99	0	0
							Les.19244	Les.3682	0.99	0.99	0	0
							Les.438	Les.5112	0.99	0.99	0	0
							Les.17733	Les.17792	0.99	0.99	0	0
							Les.14218	Les.19569	0.99	0.99	0	0
							Les.11860	Les.874	0.99	0.99	0	0
							Les.3519	Les.852	0.99	0.99	0	0
							Les.10923	Les.4274	0.99	0.99	0	0
							Les.1716	Les.840	0.99	0.99	0	0
							Les.22562	Les.22920	0.99	0.99	0	0
							Les.1716	Les.4364	0.99	0.99	0	0
							Les.22562	Les.2380	0.99	0.99	0	0
							Les.19790	Les.19932	0.99	0.99	0	0
							Les.3983	Les.4097	0.99	0.99	0.0702	0
							Les.6074	Les.840	0.99	0.99	0	0
							Les.4097	Les.4953	0.99	0.99	0.0769	0
							Les.17733	Les.22908	0.99	0.99	0	0
							Les.12244	Les.22562	0.99	0.99	0	0
							Les.10923	Les.4522	0.99	0.99	0	0
							Les.19790	Les.20402	0.99	0.99	0	0
							Les.3299	Les.626	0.99	0.99	0	0
							Les.22562	Les.3818	0.99	0.99	0	0
							Les.3177	Les.351	0.99	0.99	0	0
							Les.17733	Les.200	0.99	0.99	0	0.0265
							Les.20295	Les.4274	0.99	0.99	0	0
							Les.3177	Les.3519	0.99	0.99	0	0
							Les.23819	Les.3070	0.99	0.99	0	0
							Les.12244	Les.22920	0.99	0.99	0	0
							Les.17792	Les.200	0.99	0.99	0	0.022
							Les.626	Les.8791	0.99	0.99	0	0
							Les.12244	Les.2380	0.99	0.99	0	0
							Les.4097	Les.5365	0.99	0.99	0.0813	0
							Les.3730	Les.5365	0.99	0.99	0	0
							Les.13093	Les.852	0.99	0.99	0	0
							Les.12587	Les.15474	0.99	0.99	0	0
							Les.12818	Les.8791	0.99	0.99	0	0
							Les.3177	Les.3730	0.99	0.99	0	0
							Les.10513	Les.15184	0.99	0.99	0.0375	0
							Les.10215	Les.9177	0.99	0.99	0	0
							Les.5121	Les.7742	0.99	0.99	0	0
							Les.23819	Les.4126	0.99	0.99	0	0
							Les.20295	Les.4522	0.99	0.99	0	0
							Les.3299	Les.8791	0.99	0.99	0	0
							Les.10215	Les.22952	0.99	0.99	0	0
							Les.2922	Les.6436	0.99	0.99	0	0
							Les.19950	Les.5689	0.99	0.99	0	0
							Les.585	Les.960	0.99	0.99	0.0483	0
							Les.2060	Les.719	0.99	0.99	0	0
							Les.22651	Les.4953	0.99	0.99	0	0
							Les.3177	Les.3983	0.99	0.99	0	0
							Les.3983	Les.4953	0.99	0.99	0	0
							Les.17792	Les.21023	0.99	0.99	0	0
							Les.2733	Les.3017	0.99	0.99	0	0
							Les.3177	Les.4097	0.99	0.99	0	0
							Les.13093	Les.20037	0.99	0.99	0	0
							Les.3560	Les.3682	0.99	0.99	0	0
							Les.2733	Les.3177	0.99	0.99	0	0
							Les.1762	Les.22700	0.99	0.99	0	0
							Les.19569	Les.5493	0.99	0.99	0	0
							Les.2060	Les.3560	0.99	0.99	0	0
							Les.2733	Les.351	0.99	0.99	0	0
							Les.2733	Les.3519	0.99	0.99	0	0
							Les.2922	Les.3742	0.99	0.99	0	0
							Les.2922	Les.661	0.99	0.99	0	0
							Les.22562	Les.7849	0.99	0.99	0	0
							Les.2733	Les.3730	0.99	0.99	0	0
							Les.22651	Les.22717	0.99	0.99	0	0
							Les.2733	Les.3983	0.99	0.99	0	0
							Les.3983	Les.5365	0.99	0.99	0	0
							Les.13667	Les.585	0.99	0.99	0.0687	0
							Les.13190	Les.16479	0.99	0.99	0	0
							Les.10663	Les.1762	0.99	0.99	0	0
							Les.2060	Les.3682	0.99	0.99	0	0
							Les.1344	Les.22562	0.99	0.99	0	0
							Les.2733	Les.4097	0.99	0.99	0.0703	0
							Les.19244	Les.719	0.99	0.99	0	0
							Les.3017	Les.3177	0.99	0.99	0	0
							Les.22799	Les.4116	0.99	0.99	0	0
							Les.13093	Les.22651	0.99	0.99	0	0
							Les.13093	Les.22717	0.99	0.99	0	0
							Les.17792	Les.22908	0.99	0.99	0	0
							Les.12244	Les.3818	0.99	0.99	0	0
							Les.2733	Les.4953	0.99	0.99	0	0
							Les.3177	Les.4953	0.99	0.99	0	0
							Les.1344	Les.22920	0.99	0.99	0	0
							Les.14475	Les.4114	0.99	0.99	0	0
							Les.10663	Les.22700	0.99	0.99	0	0
							Les.22920	Les.2380	0.99	0.99	0	0
							Les.25117	Les.4364	0.99	0.99	0	0.0247
							Les.2733	Les.5365	0.99	0.99	0	0
							Les.22799	Les.4806	0.99	0.99	0	0
							Les.1344	Les.2380	0.99	0.99	0	0
							Les.3177	Les.5365	0.99	0.99	0	0
							Les.10663	Les.3186	0.99	0.99	0	0
							Les.12818	Les.1606	0.99	0.99	0	0
							Les.4097	Les.7842	0.99	0.99	0	0
							Les.3017	Les.351	0.99	0.99	0	0
							Les.10460	Les.10665	0.99	0.99	0	0
							Les.3560	Les.719	0.99	0.99	0	0
							Les.5054	Les.585	0.99	0.99	0.0402	0
							Les.3701	Les.4304	0.99	0.99	0	0
							Les.3730	Les.7842	0.99	0.99	0	0
							Les.3017	Les.3519	0.99	0.99	0	0
							Les.22799	Les.5675	0.99	0.99	0	0
							Les.13093	Les.2696	0.99	0.99	0	0
							Les.22799	Les.6258	0.99	0.99	0	0
							Les.25633	Les.5121	0.99	0.99	0	0
							Les.14218	Les.5493	0.99	0.99	0	0
							Les.22651	Les.2696	0.99	0.99	0	0
							Les.1231	Les.5121	0.99	0.99	0	0
							Les.13093	Les.2733	0.99	0.99	0	0
							Les.4097	Les.852	0.99	0.99	0	0
							Les.5675	Les.6258	0.99	0.99	0	0
							Les.3017	Les.3730	0.99	0.99	0	0
							Les.22920	Les.3818	0.99	0.99	0	0
							Les.22651	Les.2733	0.99	0.99	0	0
							Les.21023	Les.22908	0.99	0.99	0	0
							Les.3730	Les.852	0.99	0.99	0	0
							Les.10663	Les.438	0.99	0.99	0	0
							Les.13093	Les.3017	0.99	0.99	0	0
							Les.22651	Les.3017	0.99	0.99	0	0
							Les.2733	Les.7842	0.99	0.99	0	0
							Les.3682	Les.719	0.99	0.99	0	0
							Les.22717	Les.2696	0.99	0.99	0	0
							Les.3983	Les.7842	0.99	0.99	0	0
							Les.22651	Les.3177	0.99	0.99	0	0
							Les.13093	Les.3177	0.99	0.99	0	0
							Les.3017	Les.3983	0.99	0.99	0	0
							Les.351	Les.3519	0.99	0.99	0	0
							Les.1716	Les.25117	0.99	0.99	0	0
							Les.22717	Les.2733	0.99	0.99	0	0
							Les.22651	Les.5365	0.99	0.99	0	0
							Les.21224	Les.4110	0.99	0.99	0	0
							Les.5365	Les.7842	0.99	0.99	0	0
							Les.4953	Les.5365	0.99	0.99	0	0
							Les.5557	Les.6373	0.99	0.99	0	0
							Les.2696	Les.2733	0.99	0.99	0	0
							Les.3730	Les.3983	0.99	0.99	0	0
							Les.5365	Les.852	0.99	0.99	0	0
							Les.3017	Les.4097	0.99	0.99	0.0699	0
							Les.3983	Les.852	0.99	0.99	0	0
							Les.351	Les.3730	0.99	0.99	0	0
							Les.3730	Les.4097	0.99	0.99	0	0
							Les.22717	Les.3017	0.99	0.99	0	0
							Les.1762	Les.3186	0.99	0.99	0	0
							Les.10588	Les.4835	0.99	0.99	0	0
							Les.6470	Les.8547	0.99	0.99	0	0
							Les.22700	Les.3186	0.99	0.99	0	0
							Les.22920	Les.7849	0.99	0.99	0	0
							Les.2696	Les.3017	0.99	0.99	0	0
							Les.3177	Les.7842	0.99	0.99	0	0
							Les.10976	Les.22920	0.99	0.99	0	0
							Les.10648	Les.5012	0.99	0.99	0	0
							Les.17709	Les.25678	0.99	0.99	0	0
							Les.351	Les.3983	0.99	0.99	0	0
							Les.13093	Les.351	0.99	0.99	0	0
							Les.3519	Les.3730	0.99	0.99	0	0
							Les.1606	Les.626	0.99	0.99	0	0
							Les.10976	Les.2380	0.99	0.99	0	0
							Les.22717	Les.3177	0.99	0.99	0	0
							Les.13093	Les.3519	0.99	0.99	0	0
							Les.4110	Les.6620	0.99	0.99	0	0
							Les.351	Les.4097	0.99	0.99	0	0
							Les.25633	Les.7742	0.99	0.99	0	0
							Les.2696	Les.3177	0.99	0.99	0	0
							Les.22651	Les.351	0.99	0.99	0	0
							Les.3519	Les.3983	0.99	0.99	0	0
							Les.1606	Les.19115	0.99	0.99	0	0
							Les.13093	Les.3730	0.99	0.99	0	0
							Les.22651	Les.3519	0.99	0.99	0	0
							Les.14810	Les.3299	0.99	0.99	0	0
							Les.22651	Les.852	0.99	0.99	0	0
							Les.4051	Les.5764	0.99	0.99	0	0
							Les.10663	Les.5112	0.99	0.99	0	0
							Les.13093	Les.3983	0.99	0.99	0	0
							Les.3519	Les.4097	0.99	0.99	0.0702	0
							Les.22717	Les.351	0.99	0.99	0	0
							Les.2696	Les.7842	0.99	0.99	0	0
							Les.3017	Les.7842	0.99	0.99	0	0
							Les.3725	Les.8791	0.99	0.99	0	0
							Les.7842	Les.852	0.99	0.99	0	0
							Les.22717	Les.3519	0.99	0.99	0	0
							Les.10987	Les.19244	0.99	0.99	0	0
							Les.558	Les.868	0.99	0.99	0	0
							Les.1231	Les.7742	0.99	0.99	0	0
							Les.13093	Les.4097	0.99	0.99	0	0
							Les.3097	Les.8696	0.99	0.99	0	0
							Les.10943	Les.13190	0.99	0.99	0	0
							Les.4116	Les.4806	0.99	0.99	0	0
							Les.10987	Les.2060	0.99	0.99	0	0
							Les.2696	Les.351	0.99	0.99	0	0
							Les.4953	Les.7842	0.99	0.99	0	0
							Les.3017	Les.852	0.99	0.99	0	0
							Les.200	Les.21023	0.99	0.99	0	0
							Les.17709	Les.3299	0.99	0.99	0	0
							Les.1344	Les.3818	0.99	0.99	0	0
							Les.2696	Les.3519	0.99	0.99	0	0
							Les.13667	Les.5054	0.99	0.99	0	0
							Les.2696	Les.852	0.99	0.99	0	0
							Les.10648	Les.88	0.99	0.99	0	0
							Les.4116	Les.5675	0.99	0.99	0	0
							Les.10943	Les.16479	0.99	0.99	0	0
							Les.5054	Les.960	0.99	0.99	0.0607	0
							Les.3017	Les.4953	0.99	0.99	0	0
							Les.13667	Les.960	0.99	0.99	0.0326	0
							Les.22717	Les.3730	0.99	0.99	0	0
							Les.4953	Les.852	0.99	0.99	0	0
							Les.2696	Les.3730	0.99	0.99	0	0
							Les.4116	Les.6258	0.99	0.99	0	0
							Les.1183	Les.1757	0.99	0.99	0	0
							Les.15184	Les.17733	0.99	0.99	0	0
							Les.12434	Les.23819	0.99	0.99	0	0
							Les.22717	Les.5365	0.99	0.99	0	0
							Les.20037	Les.22651	0.99	0.99	0	0
							Les.10976	Les.3818	0.99	0.99	0	0
							Les.20037	Les.22717	0.99	0.99	0	0
							Les.22717	Les.3983	0.99	0.99	0	0
							Les.351	Les.4953	0.99	0.99	0	0
							Les.12244	Les.7849	0.99	0.99	0	0
							Les.200	Les.22908	0.99	0.99	0	0.0221
							Les.22717	Les.4097	0.99	0.99	0	0
							Les.15184	Les.17792	0.99	0.99	0.0375	0
							Les.20037	Les.2696	0.99	0.99	0	0
							Les.2696	Les.3983	0.99	0.99	0	0
							Les.20037	Les.2733	0.99	0.99	0	0
							Les.22952	Les.9177	0.99	0.99	0	0
							Les.15184	Les.22908	0.99	0.99	0.0375	0
							Les.20037	Les.3017	0.99	0.99	0	0
							Les.3017	Les.5365	0.99	0.99	0	0
							Les.20037	Les.3177	0.99	0.99	0	0
							Les.2696	Les.4097	0.99	0.99	0.0702	0
							Les.3730	Les.4953	0.99	0.99	0	0
							Les.12244	Les.1344	0.99	0.99	0	0
							Les.20037	Les.351	0.99	0.99	0	0
							Les.20037	Les.3519	0.99	0.99	0	0
							Les.12818	Les.626	0.99	0.99	0	0
							Les.20037	Les.3730	0.99	0.99	0	0
							Les.1900	Les.834	0.99	0.99	0	0
							Les.20037	Les.3983	0.99	0.99	0	0
							Les.20037	Les.4097	0.99	0.99	0.0703	0
							Les.25117	Les.6074	0.99	0.99	0	0.0292
							Les.1606	Les.17709	0.99	0.99	0	0
							Les.10987	Les.3560	0.99	0.99	0	0
							Les.1231	Les.25633	0.99	0.99	0	0
							Les.20037	Les.4953	0.99	0.99	0	0
							Les.20037	Les.5365	0.99	0.99	0	0
							Les.13093	Les.4953	0.99	0.99	0	0
							Les.3519	Les.4953	0.99	0.99	0	0
							Les.25117	Les.840	0.99	0.99	0	0.0441
							Les.15184	Les.200	0.99	0.99	0	0
							Les.14810	Les.1606	0.99	0.99	0	0
							Les.1762	Les.438	0.99	0.99	0	0
							Les.20037	Les.7842	0.99	0.99	0	0
							Les.3818	Les.7849	0.99	0.99	0	0
							Les.20037	Les.852	0.99	0.99	0	0
							Les.10513	Les.17733	0.99	0.99	0	0
							Les.3070	Les.4126	0.99	0.99	0	0
							Les.22651	Les.3730	0.99	0.99	0	0
							Les.10987	Les.3682	0.99	0.99	0	0
							Les.1606	Les.8791	0.99	0.99	0	0
							Les.10923	Les.20295	0.99	0.99	0	0
							Les.10513	Les.17792	0.99	0.99	0	0
							Les.10976	Les.12244	0.99	0.99	0	0
							Les.22717	Les.4953	0.99	0.99	0	0
							Les.12818	Les.3299	0.99	0.99	0	0
							Les.22651	Les.7842	0.99	0.99	0	0
							Les.3519	Les.5365	0.99	0.99	0	0
							Les.13330	Les.2782	0.99	0.99	0	0
							Les.15184	Les.21023	0.99	0.99	0	0
							Les.22651	Les.3983	0.99	0.99	0	0
							Les.16613	Les.3647	0.99	0.99	0	0
							Les.22651	Les.4097	0.99	0.99	0.0702	0

## Sheet: Sheet5
mod_pos_Flesh_Leaf_100t_100s.csv
Module Numbers	Genes
1	Les.4364	Les.1729	Les.25633	Les.2174
mod_pos_Flesh_Peel_100t_100s.csv
Module Number	Genes
1	Les.3519	Les.2696	Les.22651	Les.351	Les.5365	Les.7842	Les.13093	Les.3983	Les.3017	Les.22717	Les.3730	Les.20037	Les.4097	Les.4953	Les.3177	Les.2733	Les.852
2	Les.3818	Les.12244	Les.22920	Les.1344	Les.7849	Les.2380
3	Les.200	Les.22908	Les.10513	Les.17792
4	Les.19244	Les.3560	Les.10987	Les.719	Les.2060	Les.3682
5	Les.4364	Les.840	Les.25117
6	Les.5121	Les.1231	Les.25633
7	Les.585	Les.5054	Les.960
mod_pos_Leaf_Peel_100t_100s.csv
Module Numbers	Genes
1	Les.3983	Les.6074	Les.6908	Les.8439

## Sheet: Sheet6
neg_Flesh_Leaf_100t_100s.csv							neg_Flesh_Peel_100t_100s.csv							neg_Leaf_Peel_100t_100s.csv
gene1	gene2	r1-value	r2-value	P-value of r1	P-value of r2		gene1	gene2	r1-value	r2-value	P-value of r1	P-value of r2		gene1	gene2	r1-value	r2-value	P-value of r1	P-value of r2
Les.1013	Les.6761	-0.98	-0.99	0	0.0001		Les.18349	Les.4957	-0.98	-0.99	0	0		Les.4455	Les.564	-0.99	-0.99	0	0
Les.11156	Les.8829	-0.98	-0.99	0	0.0001		Les.1606	Les.9790	-0.98	-0.99	0	0		Les.14433	Les.2029	-0.99	-0.99	0.0002	0
Les.17665	Les.2957	-0.98	-0.99	0	0.0001		Les.8791	Les.9714	-0.98	-0.99	0	0		Les.2029	Les.5120	-0.99	-0.99	0.0002	0
Les.4633	Les.6471	-0.98	-0.99	0	0		Les.14810	Les.18349	-0.98	-0.99	0	0
							Les.8791	Les.9790	-0.99	-0.99	0	0
							Les.11860	Les.6761	-0.98	-0.99	0	0
							Les.11860	Les.270	-0.98	-0.99	0	0
							Les.10294	Les.19427	-0.98	-0.99	0	0
							Les.3319	Les.6188	-0.98	-0.99	0	0
							Les.3563	Les.4808	-0.99	-0.99	0	0
							Les.15550	Les.9714	-0.98	-0.99	0	0
							Les.13417	Les.18075	-0.99	-0.99	0	0
							Les.626	Les.6761	-0.99	-0.99	0	0
							Les.25547	Les.5506	-0.99	-0.99	0	0
							Les.3563	Les.4920	-0.98	-0.99	0	0
							Les.21168	Les.5223	-0.98	-0.99	0	0
							Les.18349	Les.626	-0.99	-0.99	0	0
							Les.10760	Les.226	-0.98	-0.99	0	0
							Les.2922	Les.5506	-0.98	-0.99	0	0
							Les.19757	Les.4040	-0.98	-0.99	0	0
							Les.5494	Les.9714	-0.98	-0.99	0	0
							Les.564	Les.9811	-0.98	-0.99	0	0
							Les.744	Les.9790	-0.98	-0.99	0	0
							Les.18349	Les.3299	-0.98	-0.99	0	0
							Les.11860	Les.9714	-0.99	-0.99	0	0
							Les.15550	Les.6761	-0.99	-0.99	0	0
							Les.6436	Les.9790	-0.98	-0.99	0	0
							Les.11860	Les.9790	-0.98	-0.99	0	0
							Les.3150	Les.96	-0.99	-0.99	0	0
							Les.11860	Les.18349	-0.99	-0.99	0	0
							Les.20642	Les.4920	-0.99	-0.99	0	0
							Les.626	Les.9714	-0.98	-0.99	0	0
							Les.3319	Les.74	-0.98	-0.99	0	0
							Les.16459	Les.5512	-0.98	-0.99	0	0
							Les.626	Les.9790	-0.98	-0.99	0	0
							Les.3299	Les.6761	-0.99	-0.99	0	0
							Les.18349	Les.3725	-0.98	-0.99	0	0
							Les.12910	Les.3174	-0.99	-0.99	0	0
							Les.3174	Les.7731	-0.98	-0.99	0	0
							Les.14810	Les.6761	-0.98	-0.99	0	0
							Les.6761	Les.8791	-0.98	-0.99	0	0
							Les.12818	Les.9714	-0.98	-0.99	0	0
							Les.4627	Les.4709	-0.98	-0.99	0	0
							Les.13931	Les.19647	-0.98	-0.99	0	0
							Les.18075	Les.744	-0.98	-0.99	0	0
							Les.12818	Les.9790	-0.98	-0.99	0	0
							Les.11860	Les.19757	-0.98	-0.99	0	0
							Les.4627	Les.4764	-0.98	-0.99	0	0
							Les.19115	Les.6761	-0.98	-0.99	0	0
							Les.12818	Les.18349	-0.98	-0.99	0	0
							Les.3299	Les.9714	-0.98	-0.99	0	0
							Les.3563	Les.8791	-0.99	-0.99	0	0
							Les.10169	Les.19688	-0.98	-0.99	0	0
							Les.4627	Les.9811	-0.98	-0.99	0	0
							Les.3299	Les.9790	-0.98	-0.99	0	0
							Les.12600	Les.4627	-0.98	-0.99	0	0
							Les.1419	Les.5107	-0.98	-0.99	0	0
							Les.18349	Les.8791	-0.99	-0.99	0	0
							Les.18075	Les.4965	-0.99	-0.99	0	0
							Les.4920	Les.6761	-0.98	-0.99	0	0
							Les.15550	Les.18349	-0.99	-0.99	0	0
							Les.19115	Les.3563	-0.99	-0.99	0	0
							Les.17709	Les.3563	-0.98	-0.99	0	0
							Les.18075	Les.22	-0.98	-0.99	0	0
							Les.1606	Les.6761	-0.98	-0.99	0	0
							Les.14810	Les.3563	-0.99	-0.99	0	0
							Les.13417	Les.21168	-0.99	-0.99	0	0
							Les.6436	Les.6761	-0.99	-0.99	0	0
							Les.18463	Les.564	-0.99	-0.99	0	0
							Les.17709	Les.9714	-0.98	-0.99	0	0
							Les.1606	Les.20642	-0.98	-0.99	0	0
							Les.13945	Les.19790	-0.99	-0.99	0	0
							Les.3725	Les.9790	-0.98	-0.99	0	0
							Les.13945	Les.19932	-0.98	-0.99	0	0
							Les.2769	Les.5346	-0.98	-0.99	0	0
							Les.5506	Les.6436	-0.98	-0.99	0	0
							Les.1606	Les.18349	-0.98	-0.99	0	0
							Les.12818	Les.6761	-0.98	-0.99	0	0
							Les.13945	Les.20402	-0.99	-0.99	0	0
							Les.19115	Les.20642	-0.98	-0.99	0	0

## Sheet: Sheet7
mod_neg_Leaf_Peel_100t_100s.csv
Module Numbers	Genes
1	Les.14433	Les.2029	Les.5120

## Sheet: Sheet8
contra_Flesh_Leaf_100t_100s.csv							contra_Leaf_Peel_100t_100s.csv
gene1	gene2	r1-value	r2-value	P-value of r1	P-value of r2		gene1	gene2	r1-value	r2-value	P-value of r1	P-value of r2
Les.11082	Les.18349	-0.98	0.99	0	0		Les.15577	Les.3647	-0.99	0.99	0	0
Les.4522	Les.64	0.99	-0.99	0	0.0001		Les.13188	Les.5783	0.99	-0.99	0	0
Les.13484	Les.9622	0.99	-0.99	0	0.0002		Les.1223	Les.8382	-0.99	0.99	0	0
Les.4274	Les.5091	0.99	-0.99	0	0		Les.11895	Les.1819	0.99	-0.99	0.0001	0
Les.12868	Les.4610	-0.98	0.99	0	0.0001		Les.1762	Les.5120	-0.99	0.99	0.0001	0
Les.19569	Les.2279	0.99	-0.99	0	0.0001		Les.13170	Les.15577	-0.99	0.99	0	0
Les.4686	Les.5107	-0.98	0.99	0	0		Les.5363	Les.74	0.99	-0.99	0	0
Les.19336	Les.19343	0.99	-0.99	0	0.0001		Les.4522	Les.58	-0.99	0.99	0	0
Les.2922	Les.6761	-0.99	0.99	0	0.0001		Les.15184	Les.1857	-0.99	0.99	0.0001	0
Les.14810	Les.6396	0.99	-0.99	0	0.0001		Les.479	Les.8230	-0.99	0.99	0.0002	0
Les.2095	Les.3177	0.99	-0.99	0	0.0001		Les.1762	Les.2029	0.99	-0.99	0.0001	0
Les.21023	Les.4097	0.99	-0.99	0	0.0001		Les.19917	Les.5363	0.99	-0.99	0.0001	0
Les.1603	Les.4522	0.99	-0.99	0	0
Les.1296	Les.19303	-0.98	0.99	0	0.0002
Les.12434	Les.385	0.99	-0.99	0	0
